# Supplementary material for: Causal relationship between circulating lipid traits and periodontitis: univariable and multivariable Mendelian randomization
Source: Front Endocrinol (Lausanne). 2023 Jul 31;14:1214232. doi: 10.3389/fendo.2023.1214232 (PMC10424932; doi:10.3389/fendo.2023.1214232)
Supplement: Supplementary file 3 [file Table_2.xlsx]

## Sheet: Sheet1
Supplementary table 2. Harmonized dataset of univariable Mendelian randomization for the effect of circulating lipid traits on periodontitis.
Exposure	SNP	CHR	BP	EA	OA	EAF	Exposure			R2	F	Outcome			start	end	strand	gene ids	genenames	genomic annotation
							BETA	SE	P-value			BETA	SE	P-value
ApoA1	rs11101992	1	110266754	C	A	0.243284	-0.0175	0.0029	1.72e-09	8.922e-05	36.4148	-0.0181	0.0177	0.3061	109724132	109724132	+	ENSG00000134201	GSTM5	glutathione S-transferase mu 5
	rs4650994	1	178515312	A	G	0.511472	-0.0186	0.0025	8.93e-14	0.000135615	55.3533	0.011	0.0154	0.4765	178546177	178546177	+	ENSG00000213057,ENSG00000240021	C1orf220,TEX35	chromosome 1 putative open reading frame 220, testis expressed 35
	rs618237	1	23693385	C	T	0.18103	-0.0175	0.0032	3.76e-08	7.32765e-05	29.9071	-0.0005	0.0192	0.9773	23366892	23366892	+	ENSG00000125945	ZNF436	zinc finger protein 436
	rs75246752	1	145630111	C	G	0.99008	0.0617	0.0113	4.57e-08	7.3047e-05	29.8134	0.2153	0.1216	0.07661	145804971	145804971	+	ENSG00000265491	RNF115	ring finger protein 115
	rs9427104	1	154589232	T	C	0.47164	0.0186	0.0025	1.09e-13	0.000135615	55.3533	-0.0183	0.0153	0.2294	154616756	154616756	+	ENSG00000160710	ADAR	adenosine deaminase RNA specific
	rs4850047	2	3634753	C	T	0.862452	-0.025	0.0037	8.7e-12	0.000111853	45.6535	0.0167	0.0216	0.4374
	rs62193221	2	242354632	C	T	0.15009	0.0212	0.0034	5.51e-10	9.52562e-05	38.8787	0.0016	0.0224	0.9443	241415217	241415217	+	ENSG00000006607	FARP2	FERM, ARH/RhoGEF and pleckstrin domain protein 2
	rs13326165	3	52532118	G	A	0.801867	-0.0199	0.0031	1.08e-10	0.000100962	41.2079	0.0132	0.0198	0.503	52498102	52498102	+	ENSG00000010327	STAB1	stabilin 1
	rs4855697	3	108867128	G	A	0.412413	0.0178	0.0025	2.02e-12	0.000124201	50.6942	0.029	0.0157	0.06427	109148281	109148281	+	ENSG00000241224	C3orf85	chromosome 3 open reading frame 85
	rs6785049	3	119533733	A	G	0.603684	-0.0186	0.0026	6.2e-13	0.000125385	51.1773	0.0136	0.0157	0.3881	119814886	119814886	+	ENSG00000144852	NR1I2	nuclear receptor subfamily 1 group I member 2
	rs1902023	4	69536084	C	A	0.475205	0.0223	0.0025	3.14e-19	0.000194924	79.566	0.0113	0.0243	0.6425	68670366	68670366	+	ENSG00000196620	UGT2B15	UDP glucuronosyltransferase family 2 member B15
	rs34140562	4	87945401	T	G	0.18843	-0.0199	0.0032	3.04e-10	9.47514e-05	38.6727	0.0175	0.02	0.3804	87024249	87024249	+	ENSG00000172493	AFF1	ALF transcription elongation factor 1
	rs3912391	4	39698824	A	G	0.508537	0.017	0.0025	1.29e-11	0.000113289	46.2398	-0.0089	0.0153	0.5623
	rs976002	4	69343287	G	A	0.229532	0.0276	0.0029	1.57e-21	0.000221894	90.5774	0.0241	0.028	0.3891	68477569	68477569	+	ENSG00000087128	TMPRSS11E	transmembrane serine protease 11E
	rs343106	5	72858918	T	C	0.6884	0.0149	0.0027	2.79e-08	7.46162e-05	30.4539	-0.0132	0.017	0.4378	73563093	73563093	+	ENSG00000164331	ANKRA2	ankyrin repeat family A member 2
	rs390299	5	153363334	A	G	0.628627	-0.0193	0.0026	8.89e-14	0.000134999	55.1018	-0.0011	0.0161	0.9479
	rs2395943	6	42940673	G	A	0.578691	0.028	0.0026	5.8e-28	0.000284097	115.976	0.0258	0.0155	0.09658	42972935	42972935	+	ENSG00000124587	PEX6	peroxisomal biogenesis factor 6
	rs3756772	6	116325142	T	C	0.419488	0.0181	0.0026	1.46e-12	0.000118735	48.4628	0.0048	0.0155	0.7577	116003979	116003979	+	ENSG00000111816,ENSG00000289376	FRK,ENSG00000289376	fyn related Src family tyrosine kinase
	rs10229964	7	1051776	G	A	0.411418	-0.0255	0.0025	1.32e-23	0.000254865	104.039	-0.0168	0.0156	0.2815	1012140	1012140	+	ENSG00000146540	C7orf50	chromosome 7 open reading frame 50
	rs17883513	7	94974185	G	A	0.0373	0.0395	0.0069	9.33e-09	8.02938e-05	32.7713	-0.0472	0.0479	0.3236
	rs3828946	7	6475831	T	C	0.25757	0.0298	0.0028	1.27e-26	0.00027747	113.27	-0.003	0.0173	0.8636	6436200	6436200	+	ENSG00000164535	DAGLB	diacylglycerol lipase beta
	rs13270830	8	121908159	C	A	0.71266	-0.0177	0.0028	1.42e-10	9.79058e-05	39.9603	0.0204	0.0167	0.2239
	rs13273592	8	126645810	C	T	0.28162	-0.0166	0.0028	1.69e-09	8.61159e-05	35.1478	0.0205	0.017	0.2269
	rs330089	8	9149612	C	T	0.08131	0.0272	0.0042	6.86e-11	0.000102758	41.9408	-0.011	0.0256	0.6676	9292102	9292102	+	ENSG00000248538	PPP1R3B-DT	PPP1R3B divergent transcript
	rs6987457	8	19953653	A	C	0.49931	-0.0246	0.0025	8.98e-23	0.000237196	96.8251	0.0211	0.0158	0.1821	20096142	20096142	+	ENSG00000253775	ENSG00000253775
	rs73667430	8	19644400	T	C	0.01892	-0.0658	0.009	3.17e-13	0.000130958	53.4521	-0.0091	0.0448	0.8384
	rs7817574	8	144302570	C	T	0.16217	0.0402	0.0032	1.15e-35	0.000386549	157.816	0.0247	0.0236	0.2952
	rs2297409	9	107576246	A	G	0.188409	-0.0392	0.0031	5.32e-36	0.000391651	159.899	-0.0094	0.0192	0.6257	104813965	104813965	+	ENSG00000165029	ABCA1	ATP binding cassette subfamily A member 1
	rs17129638	10	113981435	C	T	0.14909	-0.035	0.0035	6.15e-24	0.000244971	99.9995	-0.0146	0.0201	0.4671	112221677	112221677	+	ENSG00000288938	ENSG00000288938
	rs2776944	10	33635072	C	A	0.71198	0.0169	0.0027	7e-10	9.59897e-05	39.1781	-0.0128	0.0165	0.4392
	rs2792751	10	113940329	C	T	0.701108	-0.0416	0.0028	2.4e-49	0.000540576	220.734	0.001	0.0169	0.9508	112180571	112180571	+	ENSG00000119927	GPAM	glycerol-3-phosphate acyltransferase, mitochondrial
	rs10791660	11	103871039	A	C	0.17301	-0.0193	0.0032	1.99e-09	8.91244e-05	36.3758	0.003	0.0208	0.8853	104000311	104000311	+	ENSG00000170962	PDGFD	platelet derived growth factor D
	rs10895986	11	64902002	A	C	0.16512	0.0192	0.0033	8.06e-09	8.29391e-05	33.8511	0.0069	0.0195	0.7236	65134531	65134531	+	ENSG00000162298	SYVN1	synoviolin 1
	rs11216060	11	116502267	A	G	0.14539	0.0219	0.0036	9.3e-10	9.06702e-05	37.0068	0.0009	0.0247	0.9707
	rs12225230	11	116728630	C	G	0.16746	0.0972	0.0033	4.56e-194	0.0021213	867.566	0.0205	0.0196	0.2963	116857914	116857914	+	ENSG00000160584	SIK3	SIK family kinase 3
	rs2923110	11	10378840	G	A	0.69636	0.0212	0.0027	6.25e-15	0.000151043	61.6513	-0.0052	0.0164	0.7502	10357293	10357293	+	ENSG00000133805	AMPD3	adenosine monophosphate deaminase 3
	rs5093	11	116693354	A	G	0.01752	0.0893	0.0091	6.94e-23	0.000235906	96.2982	-0.0768	0.0456	0.09174	116822638	116822638	+	ENSG00000110244	APOA4	apolipoprotein A4
	rs10773112	12	125338529	T	C	0.7254	0.04	0.0028	8.14e-47	0.000499813	204.081	0.0207	0.0177	0.2425	124853983	124853983	+	ENSG00000073060	SCARB1	scavenger receptor class B member 1
	rs4759377	12	123796849	T	C	0.09605	0.0552	0.0043	3.23e-38	0.000403633	164.793	-0.0006	0.0253	0.9796	123312302	123312302	+	ENSG00000139697	SBNO1	strawberry notch homolog 1
	rs5888	12	125284748	G	A	0.512644	-0.0314	0.0025	3.82e-36	0.000386396	157.753	-0.0128	0.0157	0.4155	124800202	124800202	+	ENSG00000073060,ENSG00000287242	SCARB1,ENSG00000287242	scavenger receptor class B member 1
	rs7980570	12	124338360	T	C	0.26956	0.0172	0.0026	4.99e-11	0.000107222	43.7631	0.0037	0.0162	0.8178	123853813	123853813	+	ENSG00000197653	DNAH10	dynein axonemal heavy chain 10
	rs954090	12	71099936	G	A	0.324686	0.0161	0.0027	1.55e-09	8.71178e-05	35.5568	0.0102	0.0161	0.5257	70706156	70706156	+	ENSG00000153233	PTPRR	protein tyrosine phosphatase receptor type R
	rs7337877	13	49525379	C	T	0.38385	0.0157	0.0025	6.66e-10	9.66269e-05	39.4382	0.0077	0.0157	0.6251
	rs4983559	14	105277209	A	G	0.613084	-0.0293	0.0026	1.83e-30	0.000311081	126.995	-0.0063	0.0159	0.6918
	rs11161243	15	26105761	G	A	0.56203	0.0143	0.0026	2.16e-08	7.41163e-05	30.2499	0.0017	0.0166	0.918	25860614	25860614	+	ENSG00000206190	ATP10A	ATPase phospholipid transporting 10A (putative)
	rs113629348	15	58545668	T	C	0.02401	0.0791	0.0078	3.12e-24	0.000251927	102.84	0.0268	0.0683	0.6947	58253469	58253469	+	ENSG00000128918	ALDH1A2	aldehyde dehydrogenase 1 family member A2
	rs11630209	15	41893120	T	C	0.28083	0.0184	0.0028	3.32e-11	0.000105802	43.1835	0.036	0.0174	0.03891
	rs117911817	15	58854753	A	G	0.02023	-0.0601	0.0094	1.79e-10	0.000100154	40.8781	-0.1359	0.0797	0.08792	58562554	58562554	+	ENSG00000166035	LIPC	lipase C, hepatic type
	rs2201002	15	75463150	A	G	0.60287	0.0156	0.0026	1.12e-09	8.82033e-05	35.9998	0.002	0.0159	0.8986
	rs55995747	15	58789530	G	C	0.1365	-0.0263	0.0036	1.31e-13	0.000130759	53.3709	-0.0459	0.0254	0.07026	58497331	58497331	+	ENSG00000128918,ENSG00000166035,ENSG00000259293	ALDH1A2,LIPC,LIPC-AS1	aldehyde dehydrogenase 1 family member A2, lipase C, hepatic type, LIPC antisense RNA 1
	rs8029952	15	101906205	C	T	0.2046	0.0161	0.0027	2.13e-09	8.71178e-05	35.5568	-0.006	0.0164	0.7135	101366000	101366000	+	ENSG00000140479	PCSK6	proprotein convertase subtilisin/kexin type 6
	rs117892711	16	57161020	T	C	0.0144	-0.1216	0.0093	3.59e-39	0.000418736	170.962	-0.0708	0.1059	0.5037	57127108	57127108	+	ENSG00000140848	CPNE2	copine 2
	rs3859113	16	56699967	T	C	0.933505	-0.0597	0.0051	2.95e-32	0.000335647	137.027	0.0029	0.0359	0.9361
	rs11080054	17	26645991	A	G	0.60523	-0.0242	0.0025	2.07e-21	0.000229547	93.7019	0.0041	0.0159	0.7962
	rs34931250	17	66879927	T	C	0.05149	-0.055	0.0054	4.69e-24	0.000254125	103.737	-0.0228	0.0421	0.588	68883786	68883786	+	ENSG00000141338	ABCA8	ATP binding cassette subfamily A member 8
	rs2298624	18	47429022	T	C	0.133872	0.036	0.0037	1.31e-22	0.000231911	94.6672	0.0004	0.0217	0.9836	49902652	49902652	+	ENSG00000167306	MYO5B	myosin VB
	rs660716	18	2966840	A	G	0.60502	-0.019	0.0026	1.08e-13	0.000130835	53.4021	-0.04	0.0156	0.0104	2966842	2966842	+	ENSG00000101577	LPIN2	lipin 2
	rs7240405	18	47159090	G	A	0.839967	0.1065	0.0033	1e-200	0.00254557	1041.52	0.0457	0.0217	0.03493
	rs77960347	18	47109955	G	A	0.012918	0.3634	0.0109	1e-200	0.00271617	1111.51	-0.0937	0.0837	0.2629	49583585	49583585	+	ENSG00000101670	LIPG	lipase G, endothelial type
	rs9964696	18	19645693	G	T	0.16851	-0.0182	0.0029	3.66e-10	9.64996e-05	39.3863	0.0087	0.017	0.6102
	rs12610448	19	8532219	A	G	0.306276	0.0206	0.0027	4.29e-14	0.000142615	58.211	0.0133	0.0172	0.4398	8467335	8467335	+	ENSG00000099783	HNRNPM	heterogeneous nuclear ribonucleoprotein M
	rs2278426	19	11350488	T	C	0.042756	-0.1259	0.0064	1.43e-85	0.000947328	386.981	-0.0262	0.0301	0.384	11239812	11239812	+	ENSG00000130158,ENSG00000130173	DOCK6,ANGPTL8	dedicator of cytokinesis 6, angiopoietin like 8
	rs1132274	20	17596155	A	C	0.143838	-0.0289	0.0034	3.15e-17	0.000177003	72.2496	0.0139	0.021	0.5067	17615510	17615510	+	ENSG00000125844	RRBP1	ribosome binding protein 1
	rs4239651	20	46340596	C	T	0.815186	0.0286	0.0031	1.69e-20	0.000208516	85.1151	-0.0064	0.0202	0.7513	47711852	47711852	+	ENSG00000196562	SULF2	sulfatase 2
	rs6123685	20	55836040	A	G	0.25071	0.0174	0.0029	1.05e-09	8.82033e-05	35.9998	0.0071	0.0184	0.702	57260984	57260984	+	ENSG00000101144	BMP7	bone morphogenetic protein 7
	rs2026847	21	16431762	G	T	0.72978	-0.0158	0.0028	2.44e-08	7.80162e-05	31.8417	-0.0185	0.0187	0.3221	15059441	15059441	+	ENSG00000180530	NRIP1	nuclear receptor interacting protein 1
	rs9976784	21	46907479	A	G	0.20204	-0.0207	0.0031	4.08e-11	0.000109242	44.5877	-0.0107	0.0191	0.5734	45487565	45487565	+	ENSG00000182871	COL18A1	collagen type XVIII alpha 1 chain
	rs9980195	21	46268783	C	T	0.541372	-0.0222	0.0025	9.14e-19	0.00019318	78.854	-0.0043	0.0157	0.7832
ApoB	rs11211062	1	45440972	A	G	0.16846	0.0176	0.0032	3.89e-08	7.41163e-05	30.2499	0.0266	0.0213	0.2116	44975300	44975300	+	ENSG00000070785	EIF2B3	eukaryotic translation initiation factor 2B subunit gamma
	rs1653636	1	174736877	C	T	0.72415	-0.0144	0.0026	4.9e-08	7.51565e-05	30.6744	0.0002	0.0169	0.9898	174767739	174767739	+	ENSG00000152061	RABGAP1L	RAB GTPase activating protein 1 like
	rs1689800	1	182168885	G	A	0.364396	0.0166	0.0025	2.63e-11	0.000108021	44.0894	0.0108	0.0161	0.5039	182199750	182199750	+	ENSG00000228918	LINC01344	long intergenic non-protein coding RNA 1344
	rs267733	1	150958836	G	A	0.15477	-0.0201	0.0033	7.86e-10	9.08961e-05	37.099	-0.0124	0.0222	0.5757	150986360	150986360	+	ENSG00000143412	ANXA9	annexin A9
	rs505151	1	55529187	A	G	0.962585	-0.0928	0.0065	4.92e-46	0.000499198	203.83	0.0148	0.0375	0.6926	55063514	55063514	+	ENSG00000169174	PCSK9	proprotein convertase subtilisin/kexin type 9
	rs568686	1	110173775	T	G	0.160421	-0.0443	0.0032	3.49e-43	0.00046938	191.648	0.0033	0.0213	0.8761	109631153	109631153	+	ENSG00000116337	AMPD2	adenosine monophosphate deaminase 2
	rs621167	1	234807458	C	A	0.5855	0.016	0.0024	3.89e-11	0.000108891	44.4442	-0.0138	0.0155	0.3714	234671712	234671712	+	ENSG00000228044,ENSG00000230628	ENSG00000228044,ENSG00000230628
	rs74920406	1	109704525	T	C	0.041396	-0.0413	0.0058	1.24e-12	0.000124226	50.704	0.0496	0.0504	0.3244	109161903	109161903	+	ENSG00000116299	ELAPOR1	endosome-lysosome associated apoptosis and autophagy regulator 1
	rs76272805	1	63105425	A	G	0.03822	-0.0356	0.0055	1.16e-10	0.000102648	41.896	0.0029	0.0452	0.9488	62639754	62639754	+	ENSG00000116641	DOCK7	dedicator of cytokinesis 7
	rs10184376	2	158442005	T	C	0.075196	-0.0293	0.0044	4.02e-11	0.000108643	44.3433	0.0005	0.0259	0.9832	157585493	157585493	+	ENSG00000123612	ACVR1C	activin A receptor type 1C
	rs10490626	2	118835841	A	G	0.080221	-0.0443	0.0043	1.77e-24	0.000260003	106.137	0.0136	0.03	0.6493
	rs11563251	2	234679384	T	C	0.105196	0.0301	0.0037	7.23e-16	0.000162136	66.1801	-0.001	0.0248	0.9692	233770738	233770738	+	ENSG00000167165,ENSG00000241119,ENSG00000241635,ENSG00000242366,ENSG00000242515,ENSG00000244122,ENSG00000244474,ENSG00000288702,ENSG00000288705	UGT1A6,UGT1A9,UGT1A1,UGT1A8,UGT1A10,UGT1A7,UGT1A4,UGT1A3,UGT1A5	UDP glucuronosyltransferase family 1 member A6/A9/A1/A8/A10/A7/A4/A3/A5
	rs16988099	2	21056060	G	A	0.01758	-0.0568	0.0096	3.41e-09	8.57704e-05	35.0068	0.0268	0.0575	0.6419
	rs1808458	2	118879253	T	C	0.05857	0.0408	0.0053	1.51e-14	0.000145186	59.2607	0.0232	0.0322	0.4709
	rs2055568	2	242393574	A	T	0.71584	-0.0147	0.0026	2.15e-08	7.83203e-05	31.9658	-0.0151	0.0175	0.3877	241454159	241454159	+	ENSG00000006607	FARP2	FERM, ARH/RhoGEF and pleckstrin domain protein 2
	rs2287623	2	169830155	A	G	0.599477	-0.0241	0.0024	5.05e-23	0.000247016	100.835	0.0055	0.0155	0.7239	168973645	168973645	+	ENSG00000073734	ABCB11	ATP binding cassette subfamily B member 11
	rs2710642	2	63149557	A	G	0.65484	0.0256	0.0026	9.63e-24	0.000237493	96.9463	-0.004	0.0164	0.8054	62922422	62922422	+	ENSG00000115504	EHBP1	EH domain binding protein 1
	rs55669835	2	203525968	G	A	0.23756	0.0278	0.0028	6.54e-24	0.000241485	98.576	0.0045	0.0181	0.8057	202661245	202661245	+	ENSG00000138439	FAM117B	family with sequence similarity 117 member B
	rs62134595	2	22219387	C	T	0.0159	-0.0532	0.0084	2.5e-10	9.82749e-05	40.1109	-0.107	0.1137	0.3467	21996515	21996515	+	ENSG00000228999	ENSG00000228999
	rs77198935	2	20991348	T	G	0.03327	-0.0401	0.0047	1.53e-17	0.000178335	72.7932	-0.0453	0.0339	0.1825	20791588	20791588	+	ENSG00000118961	LDAH	lipid droplet associated hydrolase
	rs13315871	3	58381287	A	G	0.090522	-0.0393	0.0042	1.51e-20	0.000214493	87.5557	0.0029	0.028	0.9179	58395560	58395560	+	ENSG00000168297	PXK	PX domain containing serine/threonine kinase like
	rs6440125	3	142660367	A	G	0.55111	-0.0171	0.0024	1.35e-12	0.000124376	50.7654	0.0081	0.0157	0.6054	142941525	142941525	+	ENSG00000243818	ENSG00000243818
	rs7640978	3	32533010	T	C	0.088614	-0.039	0.0041	5.45e-21	0.000221659	90.4814	-0.0201	0.0274	0.4643	32491518	32491518	+	ENSG00000091317	CMTM6	CKLF like MARVEL transmembrane domain containing 6
	rs78946096	3	132188163	G	A	0.05772	-0.044	0.0052	1.72e-17	0.000175405	71.5973	-0.0128	0.0462	0.7813	132469319	132469319	+	ENSG00000138246	DNAJC13	DnaJ heat shock protein family (Hsp40) member C13
	rs1714013	4	57942167	A	G	0.78144	-0.016	0.0028	1.6e-08	8.00036e-05	32.6529	-0.0204	0.0191	0.2864	57076001	57076001	+	ENSG00000163453	IGFBP7	insulin like growth factor binding protein 7
	rs278981	4	40428010	C	T	0.767326	0.0166	0.0027	1.57e-09	9.26124e-05	37.7995	0.0303	0.0193	0.1162	40425993	40425993	+	ENSG00000163694	RBM47	RNA binding motif protein 47
	rs4689635	4	7211039	C	T	0.67756	0.0159	0.0026	4.49e-10	9.1628e-05	37.3977	-0.0048	0.0168	0.7741	7209312	7209312	+	ENSG00000184985	SORCS2	sortilin related VPS10 domain containing receptor 2
	rs976002	4	69343287	G	A	0.229532	0.0268	0.0028	4.07e-22	0.000224428	91.6118	0.0241	0.028	0.3891	68477569	68477569	+	ENSG00000087128	TMPRSS11E	transmembrane serine protease 11E
	rs4530754	5	122855416	A	G	0.556984	0.0237	0.0024	4.38e-23	0.000238886	97.5151	0.0254	0.0155	0.09965	123519722	123519722	+	ENSG00000151292	CSNK1G3	casein kinase 1 gamma 3
	rs6859064	5	139663301	T	A	0.22624	-0.0163	0.003	3.52e-08	7.23306e-05	29.521	-0.0174	0.019	0.3597	140283716	140283716	+	ENSG00000113068	PFDN1	prefoldin subunit 1
	rs12201275	6	116314563	G	C	0.4194	-0.0208	0.0024	6.96e-18	0.000184011	75.1107	-0.012	0.0156	0.4399	115993400	115993400	+	ENSG00000111816,ENSG00000289376	FRK,ENSG00000289376	fyn related Src family tyrosine kinase
	rs9370867	6	16145325	G	A	0.477743	-0.0255	0.0024	2.31e-26	0.00027654	112.89	-0.0067	0.0157	0.6687	16145094	16145094	+	ENSG00000007944	MYLIP	myosin regulatory light chain interacting protein
	rs9390698	6	101296389	A	G	0.45739	0.0144	0.0024	2.06e-09	8.82033e-05	35.9998	-0.0058	0.0154	0.7077	100848513	100848513	+	ENSG00000112249	ASCC3	activating signal cointegrator 1 complex subunit 3
	rs10231964	7	21464575	A	G	0.39786	0.0206	0.0024	3.45e-17	0.00018049	73.6733	-0.0148	0.0162	0.3588
	rs1058727	7	1087095	G	A	0.21549	-0.0188	0.0029	5.86e-11	0.000102966	42.026	-0.0136	0.0186	0.4638	1047459	1047459	+	ENSG00000146540,ENSG00000164849	C7orf50,GPR146	chromosome 7 open reading frame 50, G protein-coupled receptor 146
	rs2073547	7	44582331	G	A	0.2062	0.0423	0.003	8.35e-44	0.000486908	198.809	-0.0318	0.021	0.1297
	rs4302748	7	36191699	A	G	0.197154	0.0179	0.0031	4.89e-09	8.16898e-05	33.3411	0.021	0.0194	0.2779
	rs7807404	7	26011908	C	T	0.08014	-0.0239	0.0042	1.35e-08	7.93384e-05	32.3814	0.0125	0.0262	0.634
	rs7013120	8	74881674	A	G	0.272413	-0.0168	0.0026	1.03e-10	0.000102294	41.7513	-0.0113	0.0174	0.5152	73969439	73969439	+	ENSG00000154582	ELOC	elongin C
	rs73545584	8	21932731	C	A	0.11627	-0.0279	0.0037	2.92e-14	0.000139304	56.8595	-0.0081	0.0231	0.7249	22075220	22075220	+	ENSG00000158856	DMTN	dematin actin binding protein
	rs77400396	8	28901692	A	G	0.01139	-0.0429	0.0073	3.9e-09	8.46161e-05	34.5356	0.04	0.0828	0.6296	29044175	29044175	+	ENSG00000147421	HMBOX1	homeobox containing 1
	rs12336893	9	2632365	G	T	0.05608	-0.0294	0.0051	9.69e-09	8.14216e-05	33.2317	-0.0143	0.0331	0.6667	2632365	2632365	+	ENSG00000147852	VLDLR	very low density lipoprotein receptor
	rs998974	9	78213768	C	T	0.39571	0.0149	0.0024	8.11e-10	9.44343e-05	38.5432	0.0036	0.017	0.832
	rs72823015	10	115786611	T	G	0.11079	-0.0226	0.0036	2.86e-10	9.65585e-05	39.4103	-0.0415	0.0251	0.09812
	rs76786359	10	52380642	G	A	0.01816	0.0524	0.008	5.62e-11	0.000105113	42.9023	-0.1769	0.0786	0.02433	50620882	50620882	+	ENSG00000198964	SGMS1	sphingomyelin synthase 1
	rs10791660	11	103871039	A	C	0.17301	-0.0212	0.0031	4.88e-12	0.000114583	46.7677	0.003	0.0208	0.8853	104000311	104000311	+	ENSG00000170962	PDGFD	platelet derived growth factor D
	rs10835851	11	32172856	C	T	0.14811	0.0189	0.0033	6.73e-09	8.03677e-05	32.8015	-0.0093	0.0214	0.6653	32151310	32151310	+	ENSG00000227160	THEM7P	thioesterase superfamily member 7, pseudogene
	rs3751120	11	63884453	T	C	0.074031	0.0284	0.0045	3.65e-10	9.75865e-05	39.8299	-0.025	0.0254	0.3257	64116981	64116981	+	ENSG00000126500,ENSG00000133315	FLRT1,MACROD1	fibronectin leucine rich transmembrane protein 1, mono-ADP ribosylhydrolase 1
	rs10876171	12	51793821	A	G	0.63958	-0.0138	0.0025	2.51e-08	7.46563e-05	30.4703	-0.0066	0.0174	0.7041	51400037	51400037	+	ENSG00000050438	SLC4A8	solute carrier family 4 member 8
	rs11057602	12	124852609	C	T	0.59807	-0.0149	0.0025	1.36e-09	8.70313e-05	35.5214	-0.0031	0.0174	0.8604	124368063	124368063	+	ENSG00000196498	NCOR2	nuclear receptor corepressor 2
	rs11610045	12	133063768	A	G	0.48514	0.0151	0.0025	2.34e-09	8.93832e-05	36.4814	-0.0219	0.0167	0.1898
	rs35882350	12	623129	G	A	0.26424	0.0191	0.0027	1.7e-12	0.000122605	50.0423	-0.0074	0.0194	0.7031	513963	513963	+	ENSG00000139044	B4GALNT3	beta-1,4-N-acetyl-galactosaminyltransferase 3
	rs4942486	13	32953388	C	T	0.513715	-0.0313	0.0024	1.44e-39	0.000416587	170.084	0.0041	0.0153	0.7891	32379251	32379251	+	ENSG00000139618	BRCA2	BRCA2 DNA repair associated
	rs11626364	14	74249810	C	T	0.155297	-0.0205	0.0033	6.52e-10	9.45495e-05	38.5903	0.0281	0.0221	0.2031	73783107	73783107	+	ENSG00000156030	MIDEAS	mitotic deacetylase associated SANT domain protein
	rs9323533	14	70690877	G	A	0.472653	0.0221	0.0024	2.48e-20	0.000207727	84.793	0.0045	0.0156	0.7717	70224160	70224160	+	ENSG00000258422	ENSG00000258422
	rs2255437	16	83988886	G	A	0.54206	-0.0199	0.0024	9.44e-17	0.000168435	68.7514	0.0042	0.0171	0.8074	83955281	83955281	+	ENSG00000140961	OSGIN1	oxidative stress induced growth inhibitor 1
	rs11078411	17	18088094	T	C	0.20254	0.0178	0.003	4.08e-09	8.62543e-05	35.2043	0.0225	0.0192	0.2419	18184780	18184780	+	ENSG00000091542	ALKBH5	alkB homolog 5, RNA demethylase
	rs55714927	17	7080316	T	C	0.16607	-0.0471	0.0031	1.87e-53	0.000565319	230.843	-0.0309	0.0227	0.1729	7176997	7176997	+	ENSG00000141505	ASGR1	asialoglycoprotein receptor 1
	rs6504487	17	65123352	A	C	0.487519	0.0171	0.0024	7.88e-13	0.000124376	50.7654	0.0034	0.0155	0.8278	67127236	67127236	+	ENSG00000198265	HELZ	helicase with zinc finger
	rs72631343	17	67191270	G	C	0.13986	-0.0385	0.0036	3.43e-27	0.000280166	114.371	0.0125	0.0245	0.6086	69195129	69195129	+	ENSG00000154263	ABCA10	ATP binding cassette subfamily A member 10
	rs78173576	17	7217099	G	T	0.01822	-0.0445	0.0065	5.55e-12	0.000114832	46.8696	-0.1084	0.0575	0.05943	7313780	7313780	+	ENSG00000132522,ENSG00000261915	GPS2,ENSG00000261915	G protein pathway suppressor 2
	rs8082188	17	40398825	T	C	0.28534	0.0153	0.0026	3e-09	8.48438e-05	34.6285	0.0027	0.0173	0.8764	42246807	42246807	+	ENSG00000173757	STAT5B	signal transducer and activator of transcription 5B
	rs117106519	19	45550487	T	C	0.02695	-0.0535	0.0093	1.01e-08	8.10825e-05	33.0933	-0.2296	0.1028	0.02548	45047229	45047229	+	ENSG00000104859	CLASRP	CLK4 associating serine/arginine rich protein
	rs12986171	19	10773564	A	G	0.08339	0.0273	0.0043	3.29e-10	9.87566e-05	40.3075	0.0323	0.0322	0.3148	10662888	10662888	+	ENSG00000129351	ILF3	interleukin enhancer binding factor 3
	rs4801172	19	57051287	G	A	0.71738	-0.0164	0.0027	1.13e-09	9.03944e-05	36.8942	-0.0267	0.0169	0.1141	56539918	56539918	+	ENSG00000196867	ZFP28	ZFP28 zinc finger protein
	rs73568948	19	46032124	C	T	0.07061	-0.0334	0.004	6.53e-17	0.000170812	69.7222	0.0116	0.0283	0.6832	45528866	45528866	+	ENSG00000125741	OPA3	outer mitochondrial membrane lipid metabolism regulator OPA3
	rs117867911	20	5615604	T	C	0.02506	0.0471	0.0066	1.37e-12	0.000124773	50.9274	-0.0777	0.0956	0.4164
	rs1997833	20	39690342	C	T	0.280413	0.0302	0.0027	2.69e-28	0.00030646	125.108	0.0279	0.017	0.1005	41061702	41061702	+	ENSG00000198900	TOP1	DNA topoisomerase I
	rs138354	22	41272143	C	T	0.521813	-0.0162	0.0024	1.49e-11	0.00011163	45.5623	-0.0081	0.0158	0.6079	40876139	40876139	+	ENSG00000196236	XPNPEP3	X-prolyl aminopeptidase 3
HDL-C	rs11101992	1	110266754	C	A	0.243284	-0.0162	0.0029	2.37e-08	7.64577e-05	31.2056	-0.0181	0.0177	0.3061	109724132	109724132	+	ENSG00000134201	GSTM5	glutathione S-transferase mu 5
	rs1689800	1	182168885	G	A	0.364396	-0.0237	0.0026	5.87e-20	0.000203555	83.0898	0.0108	0.0161	0.5039	182199750	182199750	+	ENSG00000228918	LINC01344	long intergenic non-protein coding RNA 1344
	rs4650994	1	178515312	A	G	0.511472	-0.0218	0.0025	2.69e-18	0.000186283	76.038	0.011	0.0154	0.4765	178546177	178546177	+	ENSG00000213057,ENSG00000240021	C1orf220,TEX35	chromosome 1 putative open reading frame 220, testis expressed 35
	rs75246752	1	145630111	C	G	0.99008	0.0624	0.0112	2.98e-08	7.60538e-05	31.0407	0.2153	0.1216	0.07661	145804971	145804971	+	ENSG00000265491	RNF115	ring finger protein 115
	rs10189685	2	203488449	A	G	0.30686	-0.0194	0.0027	1.01e-12	0.000126486	51.6266	0.0099	0.0171	0.5652
	rs4850047	2	3634753	C	T	0.862452	-0.0274	0.0037	6.21e-14	0.000134357	54.8398	0.0167	0.0216	0.4374
	rs11920045	3	12208049	A	G	0.0412	-0.0514	0.0069	1.42e-13	0.000135953	55.4914	0.0215	0.0417	0.6054	12166549	12166549	+	ENSG00000157152	SYN2	synapsin II
	rs2268840	3	185931174	C	T	0.2316	0.0167	0.003	2.05e-08	7.59238e-05	30.9876	-0.034	0.0209	0.1032	186213385	186213385	+	ENSG00000058866	DGKG	diacylglycerol kinase gamma
	rs35860312	3	52387078	C	T	0.16748	0.0241	0.0032	2.15e-14	0.000138961	56.7194	-0.0073	0.0202	0.717	52353062	52353062	+	ENSG00000114841	DNAH1	dynein axonemal heavy chain 1
	rs6785049	3	119533733	A	G	0.603684	-0.0142	0.0026	3.47e-08	7.30834e-05	29.8283	0.0136	0.0157	0.3881	119814886	119814886	+	ENSG00000144852	NR1I2	nuclear receptor subfamily 1 group I member 2
	rs1902023	4	69536084	C	A	0.475205	0.0139	0.0025	2.52e-08	7.57421e-05	30.9134	0.0113	0.0243	0.6425	68670366	68670366	+	ENSG00000196620	UGT2B15	UDP glucuronosyltransferase family 2 member B15
	rs3912391	4	39698824	A	G	0.508537	0.015	0.0025	2.3e-09	8.82033e-05	35.9998	-0.0089	0.0153	0.5623
	rs976002	4	69343287	G	A	0.229532	0.0197	0.0029	9.08e-12	0.00011306	46.146	0.0241	0.028	0.3891	68477569	68477569	+	ENSG00000087128	TMPRSS11E	transmembrane serine protease 11E
	rs11743000	5	55793006	T	C	0.20222	-0.0173	0.0031	3.1e-08	7.63056e-05	31.1434	-0.0035	0.0218	0.8731
	rs2578386	5	153432733	C	T	0.63271	-0.0151	0.0026	4.62e-09	8.26403e-05	33.7291	-0.0008	0.0161	0.9613	154053173	154053173	+	ENSG00000037749	MFAP3	microfibril associated protein 3
	rs435234	5	16641948	C	T	0.79361	-0.0166	0.003	2.59e-08	7.50174e-05	30.6176	0.0162	0.0198	0.4142	16641839	16641839	+	ENSG00000246214	RETREG1-AS1	RETREG1 antisense RNA 1
	rs35742417	6	7247344	A	C	0.161693	0.0186	0.0032	7.18e-09	8.27772e-05	33.785	0.0069	0.022	0.7523	7247111	7247111	+	ENSG00000124782	RREB1	ras responsive element binding protein 1
	rs3798158	6	160646222	G	T	0.0512	-0.0422	0.0055	2.9e-14	0.000144231	58.8705	0.0377	0.0429	0.3798	160225190	160225190	+	ENSG00000112499	SLC22A2	solute carrier family 22 member 2
	rs62428761	6	143232380	A	G	0.0873	0.0208	0.0037	2.03e-08	7.74302e-05	31.6025	-0.0417	0.0248	0.09293	142911243	142911243	+	ENSG00000010818	HIVEP2	HIVEP zinc finger 2
	rs10229964	7	1051776	G	A	0.411418	-0.0246	0.0025	3.31e-22	0.000237196	96.8251	-0.0168	0.0156	0.2815	1012140	1012140	+	ENSG00000146540	C7orf50	chromosome 7 open reading frame 50
	rs17883513	7	94974185	G	A	0.0373	0.047	0.0069	7.64e-12	0.000113676	46.3976	-0.0472	0.0479	0.3236
	rs3828946	7	6475831	T	C	0.25757	0.0267	0.0028	7.06e-22	0.000222756	90.9294	-0.003	0.0173	0.8636	6436200	6436200	+	ENSG00000164535	DAGLB	diacylglycerol lipase beta
	rs4720272	7	38268201	T	G	0.22764	0.0163	0.0029	1.41e-08	7.74045e-05	31.592	-0.0121	0.0177	0.4968	38228600	38228600	+	ENSG00000010270	STARD3NL	STARD3 N-terminal like
	rs6462657	7	36201713	A	G	0.39129	-0.015	0.0027	1.91e-08	7.56211e-05	30.864	0.0156	0.0158	0.3252	36162104	36162104	+	ENSG00000122547	EEPD1	endonuclease/exonuclease/phosphatase family domain containing 1
	rs1062048	8	103851052	C	T	0.257425	0.0161	0.0029	1.51e-08	7.55168e-05	30.8215	-0.0188	0.0177	0.2896	102838824	102838824	+	ENSG00000155096	AZIN1	antizyme inhibitor 1
	rs116339548	8	19906965	C	T	0.00313	0.103	0.011	6.14e-21	0.000214791	87.6773	-0.0448	0.0711	0.5287
	rs117853493	8	20056640	A	G	0.01512	0.0632	0.0103	1.02e-09	9.22445e-05	37.6494	0.1325	0.0839	0.1144	20199129	20199129	+	ENSG00000147416	ATP6V1B2	ATPase H+ transporting V1 subunit B2
	rs13273592	8	126645810	C	T	0.28162	-0.0254	0.0028	2.97e-20	0.000201597	82.2904	0.0205	0.017	0.2269
	rs330089	8	9149612	C	T	0.08131	0.0266	0.0042	1.55e-10	9.82749e-05	40.1109	-0.011	0.0256	0.6676	9292102	9292102	+	ENSG00000248538	PPP1R3B-DT	PPP1R3B divergent transcript
	rs35756394	8	72419796	G	A	0.06566	-0.0289	0.0046	3.37e-10	9.67072e-05	39.471	-0.0069	0.0309	0.823	71507561	71507561	+	ENSG00000104313	EYA1	EYA transcriptional coactivator and phosphatase 1
	rs7003804	8	71089631	C	T	0.83566	0.0245	0.0034	5.41e-13	0.000127215	51.9245	-0.0226	0.0206	0.2729	70177396	70177396	+	ENSG00000140396	NCOA2	nuclear receptor coactivator 2
	rs7817574	8	144302570	C	T	0.16217	0.0386	0.0032	3.14e-33	0.000356402	145.503	0.0247	0.0236	0.2952
	rs1572912	9	131565554	C	T	0.288233	-0.0154	0.0028	2.68e-08	7.41163e-05	30.2499	0.0152	0.0169	0.3687	128803275	128803275	+	ENSG00000107021	TBC1D13	TBC1 domain family member 13
	rs2297409	9	107576246	A	G	0.188409	-0.035	0.0031	2.72e-29	0.000312247	127.471	-0.0094	0.0192	0.6257	104813965	104813965	+	ENSG00000165029	ABCA1	ATP binding cassette subfamily A member 1
	rs17129638	10	113981435	C	T	0.14909	-0.0334	0.0035	4.2e-22	0.00022309	91.0657	-0.0146	0.0201	0.4671	112221677	112221677	+	ENSG00000288938	ENSG00000288938
	rs2776944	10	33635072	C	A	0.71198	0.0171	0.0027	4.68e-10	9.82749e-05	40.1109	-0.0128	0.0165	0.4392
	rs2792751	10	113940329	C	T	0.701108	-0.04	0.0028	5.72e-46	0.000499813	204.081	0.001	0.0169	0.9508	112180571	112180571	+	ENSG00000119927	GPAM	glycerol-3-phosphate acyltransferase, mitochondrial
	rs7920112	10	17259863	C	T	0.42469	0.0157	0.0025	4.49e-10	9.66269e-05	39.4382	0.0103	0.0163	0.5262	17217864	17217864	+	ENSG00000229124	VIM-AS1	VIM antisense RNA 1
	rs10895986	11	64902002	A	C	0.16512	0.0228	0.0033	5.68e-12	0.000116953	47.7353	0.0069	0.0195	0.7236	65134531	65134531	+	ENSG00000162298	SYVN1	synoviolin 1
	rs117794084	11	116433496	T	G	0.01288	-0.0832	0.01	6.94e-17	0.000169587	69.2221	-0.0006	0.0734	0.9933
	rs1661052	11	2942593	A	G	0.90766	0.0305	0.0043	1.33e-12	0.000123262	50.3107	0.0104	0.0258	0.6865	2921363	2921363	+	ENSG00000110628	SLC22A18	solute carrier family 22 member 18
	rs6589114	11	109977795	C	A	0.69294	-0.0177	0.0027	8.16e-11	0.000105292	42.9751	-0.0232	0.0171	0.1733	110107070	110107070	+	ENSG00000137710,ENSG00000149289	RDX,ZC3H12C	radixin, zinc finger CCCH-type containing 12C
	rs7941534	11	116400382	G	A	0.224508	0.0205	0.003	1.76e-11	0.000114403	46.6942	0.0187	0.019	0.3258
	rs79634051	11	14561945	C	G	0.03318	0.044	0.0076	6.61e-09	8.21227e-05	33.5178	0.1231	0.0662	0.06288	14540399	14540399	+	ENSG00000129084	PSMA1	proteasome 20S subunit alpha 1
	rs10773112	12	125338529	T	C	0.7254	0.0413	0.0028	4.59e-50	0.000532811	217.561	0.0207	0.0177	0.2425	124853983	124853983	+	ENSG00000073060	SCARB1	scavenger receptor class B member 1
	rs2270788	12	123414349	C	T	0.097147	0.0372	0.0041	1.07e-19	0.000201675	82.322	-0.0017	0.0247	0.9458	122929802	122929802	+	ENSG00000150967	ABCB9	ATP binding cassette subfamily B member 9
	rs55852335	12	57853335	G	A	0.05056	-0.0322	0.0058	3.35e-08	7.55168e-05	30.8215	0.0261	0.0469	0.5776	57459552	57459552	+	ENSG00000287200	ENSG00000287200
	rs5888	12	125284748	G	A	0.512644	-0.036	0.0025	2.52e-47	0.000507838	207.359	-0.0128	0.0157	0.4155	124800202	124800202	+	ENSG00000073060,ENSG00000287242	SCARB1,ENSG00000287242	scavenger receptor class B member 1
	rs7314406	12	110050001	T	A	0.38457	0.0181	0.0026	2.39e-12	0.000118735	48.4628	-0.0279	0.0166	0.09303
	rs7965883	12	6695787	G	A	0.17284	-0.0213	0.0032	4e-11	0.000108551	44.3054	-0.0128	0.0204	0.5316	6586621	6586621	+	ENSG00000111642,ENSG00000285238	CHD4,ENSG00000285238	chromodomain helicase DNA binding protein 4
	rs7337877	13	49525379	C	T	0.38385	0.0143	0.0025	1.49e-08	8.01637e-05	32.7182	0.0077	0.0157	0.6251
	rs4983387	14	105268228	A	G	0.891157	-0.0377	0.004	8.31e-21	0.000217615	88.8302	0.0201	0.0293	0.4918	104801891	104801891	+	ENSG00000179627	ZBTB42	zinc finger and BTB domain containing 42
	rs113629348	15	58545668	T	C	0.02401	0.0688	0.0078	8.51e-19	0.000190601	77.8011	0.0268	0.0683	0.6947	58253469	58253469	+	ENSG00000128918	ALDH1A2	aldehyde dehydrogenase 1 family member A2
	rs117371741	15	58240039	T	C	0.01298	-0.073	0.0112	5.93e-11	0.000104084	42.4823	-0.0291	0.0646	0.6523
	rs1852029	15	23947116	T	G	0.48186	0.014	0.0025	2e-08	7.68357e-05	31.3598	0.0091	0.0156	0.56
	rs11647008	16	88005167	C	T	0.35677	-0.0172	0.0025	7.53e-12	0.00011597	47.3342	-0.0108	0.0164	0.5108	87971561	87971561	+	ENSG00000172530	BANP	BTG3 associated nuclear protein
	rs117262820	16	56437620	G	A	0.02495	-0.0548	0.0079	5.61e-12	0.00011789	48.1177	-0.032	0.0722	0.6573	56403708	56403708	+	ENSG00000159461	AMFR	autocrine motility factor receptor
	rs1672867	16	57071114	G	A	0.985073	0.1422	0.01	4.54e-46	0.000495227	202.207	0.015	0.0459	0.7435	57037202	57037202	+	ENSG00000140853	NLRC5	NLR family CARD domain containing 5
	rs16965150	16	57059484	T	C	0.028717	0.0653	0.0076	1e-17	0.000180859	73.8239	-0.003	0.0603	0.9605	57025572	57025572	+	ENSG00000140853	NLRC5	NLR family CARD domain containing 5
	rs17343777	16	71439172	A	T	0.17472	-0.0204	0.0032	2.92e-10	9.95721e-05	40.6404	-0.0009	0.0216	0.9652	71405269	71405269	+	ENSG00000261348	LINC02136	long intergenic non-protein coding RNA 2136
	rs4784719	16	56732204	A	G	0.12488	-0.0593	0.0038	7.13e-56	0.000596353	243.523	0.0303	0.024	0.2061
	rs61202793	16	56654408	C	T	0.02044	0.078	0.0091	8.95e-18	0.00017999	73.469	0.0882	0.0744	0.236
	rs34931250	17	66879927	T	C	0.05149	-0.055	0.0054	3.49e-24	0.000254125	103.737	-0.0228	0.0421	0.588	68883786	68883786	+	ENSG00000141338	ABCA8	ATP binding cassette subfamily A member 8
	rs8071580	17	28674352	G	A	0.2376	-0.0143	0.0026	3.03e-08	7.41163e-05	30.2499	-0.014	0.016	0.3802
	rs2081527	18	19699316	T	C	0.25351	-0.0156	0.0028	4.32e-08	7.60538e-05	31.0407	0.0123	0.0176	0.485
	rs2156552	18	47181668	T	A	0.82933	0.0934	0.0033	3.38e-179	0.001959	801.058	-0.0396	0.022	0.07095
	rs2298624	18	47429022	T	C	0.133872	0.0327	0.0037	4.97e-19	0.00019135	78.107	0.0004	0.0217	0.9836	49902652	49902652	+	ENSG00000167306	MYO5B	myosin VB
	rs77960347	18	47109955	G	A	0.012918	0.3132	0.0109	8.86e-183	0.00201899	825.636	-0.0937	0.0837	0.2629	49583585	49583585	+	ENSG00000101670	LIPG	lipase G, endothelial type
	rs737337	19	11347493	C	T	0.079149	-0.0655	0.0045	3.02e-47	0.000518863	211.863	-0.0166	0.0241	0.4905	11236817	11236817	+	ENSG00000130158	DOCK6	dedicator of cytokinesis 6
	rs79293855	19	8420583	A	G	0.03858	0.0506	0.0071	9.66e-13	0.000124437	50.7905	0.0266	0.045	0.5553
	rs1132274	20	17596155	A	C	0.143838	-0.0215	0.0034	3.05e-10	9.79709e-05	39.9868	0.0139	0.021	0.5067	17615510	17615510	+	ENSG00000125844	RRBP1	ribosome binding protein 1
	rs13040335	20	46216507	T	C	0.2591	0.0158	0.0028	1.34e-08	7.80162e-05	31.8417	0.0141	0.0178	0.4262	47587763	47587763	+	ENSG00000124151	NCOA3	nuclear receptor coactivator 3
	rs1406826	20	44707364	A	G	0.54134	0.0165	0.0025	4.85e-11	0.000106724	43.5598	0.002	0.0156	0.8977	46078725	46078725	+	ENSG00000124160	NCOA5	nuclear receptor coactivator 5
	rs4239651	20	46340596	C	T	0.815186	0.0273	0.0031	6.57e-19	0.000189994	77.5532	-0.0064	0.0202	0.7513	47711852	47711852	+	ENSG00000196562	SULF2	sulfatase 2
	rs2026847	21	16431762	G	T	0.72978	-0.0172	0.0028	1.07e-09	9.24531e-05	37.7345	-0.0185	0.0187	0.3221	15059441	15059441	+	ENSG00000180530	NRIP1	nuclear receptor interacting protein 1
	rs9976784	21	46907479	A	G	0.20204	-0.0194	0.0031	5.8e-10	9.59531e-05	39.1632	-0.0107	0.0191	0.5734	45487565	45487565	+	ENSG00000182871	COL18A1	collagen type XVIII alpha 1 chain
	rs9980195	21	46268783	C	T	0.541372	-0.02	0.0025	1.57e-15	0.000156795	63.9997	-0.0043	0.0157	0.7832
LDL-C	rs114166723	1	109777764	A	G	0.01955	-0.0609	0.0083	1.82e-13	0.000131899	53.8364	0.0608	0.0657	0.3544	109235142	109235142	+	ENSG00000031698	SARS1	seryl-tRNA synthetase 1
	rs140970775	1	161503013	G	A	0.0382	0.0273	0.0049	3.37e-08	7.60538e-05	31.0407	-0.0545	0.0397	0.1693	161533223	161533223	+	ENSG00000273112	ENSG00000273112
	rs1653636	1	174736877	C	T	0.72415	-0.0149	0.0026	1.66e-08	8.04658e-05	32.8416	0.0002	0.0169	0.9898	174767739	174767739	+	ENSG00000152061	RABGAP1L	RAB GTPase activating protein 1 like
	rs1689800	1	182168885	G	A	0.364396	0.0156	0.0025	3.53e-10	9.54e-05	38.9374	0.0108	0.0161	0.5039	182199750	182199750	+	ENSG00000228918	LINC01344	long intergenic non-protein coding RNA 1344
	rs2510072	1	23769674	G	A	0.89365	0.0209	0.0038	3.94e-08	7.41163e-05	30.2499	0.0292	0.0259	0.2599	23443181	23443181	+	ENSG00000088280	ASAP3	ArfGAP with SH3 domain, ankyrin repeat and PH domain 3
	rs267733	1	150958836	G	A	0.15477	-0.0223	0.0033	9.73e-12	0.00011188	45.6646	-0.0124	0.0222	0.5757	150986360	150986360	+	ENSG00000143412	ANXA9	annexin A9
	rs28385651	1	27696330	C	T	0.03817	0.0422	0.0064	5.89e-11	0.000106522	43.4773	-0.0562	0.0464	0.2257	27369839	27369839	+	ENSG00000142748	FCN3	ficolin 3
	rs3738621	1	235110784	G	A	0.2231	-0.0223	0.0029	1.25e-14	0.000144868	59.1305	0.015	0.0215	0.4852
	rs505151	1	55529187	A	G	0.962585	-0.0974	0.0065	9.55e-51	0.000549886	224.538	0.0148	0.0375	0.6926	55063514	55063514	+	ENSG00000169174	PCSK9	proprotein convertase subtilisin/kexin type 9
	rs76272805	1	63105425	A	G	0.03822	-0.0456	0.0055	1.37e-16	0.000168404	68.7388	0.0029	0.0452	0.9488	62639754	62639754	+	ENSG00000116641	DOCK7	dedicator of cytokinesis 7
	rs10184376	2	158442005	T	C	0.075196	-0.0284	0.0044	1.54e-10	0.000102072	41.661	0.0005	0.0259	0.9832	157585493	157585493	+	ENSG00000123612	ACVR1C	activin A receptor type 1C
	rs10495703	2	20350783	T	C	0.502782	-0.0173	0.0024	3.88e-13	0.000127302	51.9598	0.0009	0.0153	0.9507
	rs11683091	2	21942735	T	C	0.315578	0.0143	0.0025	1.56e-08	8.01637e-05	32.7182	0.0254	0.0175	0.147	21719863	21719863	+	ENSG00000233005	ENSG00000233005
	rs17512204	2	118732831	A	G	0.079376	-0.0471	0.0043	2.36e-27	0.000293899	119.978	0.0193	0.0299	0.5196	117975255	117975255	+	ENSG00000125633	CCDC93	coiled-coil domain containing 93
	rs1808458	2	118879253	T	C	0.05857	0.0462	0.0053	2.82e-18	0.000186154	75.9854	0.0232	0.0322	0.4709
	rs2287623	2	169830155	A	G	0.599477	-0.0259	0.0024	1.98e-26	0.000285282	116.459	0.0055	0.0155	0.7239	168973645	168973645	+	ENSG00000073734	ABCB11	ATP binding cassette subfamily B member 11
	rs2710642	2	63149557	A	G	0.65484	0.0269	0.0025	3.88e-26	0.00028361	115.777	-0.004	0.0164	0.8054	62922422	62922422	+	ENSG00000115504	EHBP1	EH domain binding protein 1
	rs4850047	2	3634753	C	T	0.862452	-0.0238	0.0035	1.07e-11	0.000113289	46.2398	0.0167	0.0216	0.4374
	rs55669835	2	203525968	G	A	0.23756	0.027	0.0028	1.23e-22	0.000227789	92.9842	0.0045	0.0181	0.8057	202661245	202661245	+	ENSG00000138439	FAM117B	family with sequence similarity 117 member B
	rs13315871	3	58381287	A	G	0.090522	-0.0412	0.0042	1.52e-22	0.00023573	96.2263	0.0029	0.028	0.9179	58395560	58395560	+	ENSG00000168297	PXK	PX domain containing serine/threonine kinase like
	rs34579698	3	69875659	A	G	0.62864	0.0153	0.0025	1.09e-09	9.17664e-05	37.4542	-0.0033	0.016	0.8371	69826508	69826508	+	ENSG00000187098	MITF	melanocyte inducing transcription factor
	rs7631792	3	160148756	T	C	0.56113	-0.0144	0.0024	1.85e-09	8.82033e-05	35.9998	-0.0062	0.0153	0.6841	160430968	160430968	+	ENSG00000113810,ENSG00000248710	SMC4,ENSG00000248710	structural maintenance of chromosomes 4
	rs7640978	3	32533010	T	C	0.088614	-0.0405	0.0041	1.39e-22	0.000239034	97.5754	-0.0201	0.0274	0.4643	32491518	32491518	+	ENSG00000091317	CMTM6	CKLF like MARVEL transmembrane domain containing 6
	rs7644234	3	119691611	T	G	0.39805	0.018	0.0025	3.91e-13	0.000127008	51.8397	-0.0155	0.0158	0.3277	119972764	119972764	+	ENSG00000082701,ENSG00000288662	GSK3B,ENSG00000288662	glycogen synthase kinase 3 beta
	rs78946096	3	132188163	G	A	0.05772	-0.0457	0.0052	9.33e-19	0.000189219	77.2367	-0.0128	0.0462	0.7813	132469319	132469319	+	ENSG00000138246	DNAJC13	DnaJ heat shock protein family (Hsp40) member C13
	rs1902023	4	69536084	C	A	0.475205	0.0157	0.0024	4.07e-11	0.000104846	42.7932	0.0113	0.0243	0.6425	68670366	68670366	+	ENSG00000196620	UGT2B15	UDP glucuronosyltransferase family 2 member B15
	rs278981	4	40428010	C	T	0.767326	0.0151	0.0027	3.33e-08	7.66326e-05	31.2769	0.0303	0.0193	0.1162	40425993	40425993	+	ENSG00000163694	RBM47	RNA binding motif protein 47
	rs72729610	4	154190965	G	A	0.17443	-0.0193	0.0032	2.62e-09	8.91244e-05	36.3758	-0.0095	0.0228	0.6753	153269813	153269813	+	ENSG00000109654,ENSG00000288637	TRIM2,ENSG00000288637	tripartite motif containing 2
	rs976002	4	69343287	G	A	0.229532	0.0313	0.0028	9.84e-30	0.000306098	124.96	0.0241	0.028	0.3891	68477569	68477569	+	ENSG00000087128	TMPRSS11E	transmembrane serine protease 11E
	rs3010271	5	71947654	G	A	0.21527	-0.0187	0.0029	1.04e-10	0.000101874	41.5801	-0.0174	0.0196	0.3733	72651827	72651827	+	ENSG00000248371	LINC02056	long intergenic non-protein coding RNA 2056
	rs4530754	5	122855416	A	G	0.556984	0.0233	0.0024	2.44e-22	0.000230892	94.2513	0.0254	0.0155	0.09965	123519722	123519722	+	ENSG00000151292	CSNK1G3	casein kinase 1 gamma 3
	rs6859064	5	139663301	T	A	0.22624	-0.0171	0.003	7.09e-09	7.96042e-05	32.4898	-0.0174	0.019	0.3597	140283716	140283716	+	ENSG00000113068	PFDN1	prefoldin subunit 1
	rs2395943	6	42940673	G	A	0.578691	-0.0152	0.0024	4.93e-10	9.82749e-05	40.1109	0.0258	0.0155	0.09658	42972935	42972935	+	ENSG00000124587	PEX6	peroxisomal biogenesis factor 6
	rs2758886	6	39250837	A	G	0.28816	0.0181	0.0026	4.57e-12	0.000118735	48.4628	0.022	0.0171	0.1998
	rs3756772	6	116325142	T	C	0.419488	0.0228	0.0024	7.33e-21	0.000221091	90.2496	0.0048	0.0155	0.7577	116003979	116003979	+	ENSG00000111816,ENSG00000289376	FRK,ENSG00000289376	fyn related Src family tyrosine kinase
	rs7752556	6	53495694	A	G	0.26365	0.0159	0.0027	3.32e-09	8.4967e-05	34.6788	0.002	0.0179	0.9115	53630896	53630896	+	ENSG00000235899	LINC01564	long intergenic non-protein coding RNA 1564
	rs9370867	6	16145325	G	A	0.477743	-0.0277	0.0024	9.06e-31	0.000326299	133.209	-0.0067	0.0157	0.6687	16145094	16145094	+	ENSG00000007944	MYLIP	myosin regulatory light chain interacting protein
	rs10231964	7	21464575	A	G	0.39786	0.0206	0.0024	3.6e-17	0.00018049	73.6733	-0.0148	0.0162	0.3588
	rs1058727	7	1087095	G	A	0.21549	-0.0213	0.0029	1.09e-13	0.000132168	53.9462	-0.0136	0.0186	0.4638	1047459	1047459	+	ENSG00000146540,ENSG00000164849	C7orf50,GPR146	chromosome 7 open reading frame 50, G protein-coupled receptor 146
	rs2073547	7	44582331	G	A	0.2062	0.0488	0.003	7.66e-58	0.000647942	264.603	-0.0318	0.021	0.1297
	rs4302748	7	36191699	A	G	0.197154	0.0218	0.003	8.02e-13	0.00012937	52.8042	0.021	0.0194	0.2779
	rs2928619	8	6569927	T	C	0.65392	0.0141	0.0025	1.78e-08	7.79372e-05	31.8094	0.017	0.0168	0.3126	6712406	6712406	+	ENSG00000155189	AGPAT5	1-acylglycerol-3-phosphate O-acyltransferase 5
	rs4310184	8	87245253	C	T	0.23801	-0.0162	0.0028	1.03e-08	8.20161e-05	33.4743	-0.0074	0.0181	0.6825	86233024	86233024	+	ENSG00000164893	SLC7A13	solute carrier family 7 member 13
	rs631408	8	61541273	C	T	0.396502	0.0162	0.0025	3.45e-11	0.000102879	41.9902	0.0153	0.0158	0.3315
	rs7013120	8	74881674	A	G	0.272413	-0.0183	0.0026	1.7e-12	0.000121373	49.5397	-0.0113	0.0174	0.5152	73969439	73969439	+	ENSG00000154582	ELOC	elongin C
	rs73545584	8	21932731	C	A	0.11627	-0.0243	0.0037	3.1e-11	0.000105678	43.1327	-0.0081	0.0231	0.7249	22075220	22075220	+	ENSG00000158856	DMTN	dematin actin binding protein
	rs74543191	8	55509119	A	G	0.04916	0.0312	0.0056	2.03e-08	7.60538e-05	31.0407	-0.0232	0.0456	0.6106	54596559	54596559	+	ENSG00000104237	RP1	RP1 axonemal microtubule associated
	rs77400396	8	28901692	A	G	0.01139	-0.0478	0.0073	5.13e-11	0.000105047	42.8754	0.04	0.0828	0.6296	29044175	29044175	+	ENSG00000147421	HMBOX1	homeobox containing 1
	rs12336893	9	2632365	G	T	0.05608	-0.0336	0.0051	5.48e-11	0.000106344	43.4046	-0.0143	0.0331	0.6667	2632365	2632365	+	ENSG00000147852	VLDLR	very low density lipoprotein receptor
	rs13301187	9	78068052	A	C	0.169689	0.0205	0.0031	4.09e-11	0.000107142	43.7303	0	0.0208	0.9985
	rs6560501	9	78743863	G	A	0.44443	-0.0136	0.0024	1.19e-08	7.86759e-05	32.111	0.0052	0.0153	0.7341	76128947	76128947	+	ENSG00000099139	PCSK5	proprotein convertase subtilisin/kexin type 5
	rs67710536	9	19376255	C	A	0.08405	0.0336	0.0043	3.62e-15	0.000149588	61.0576	0.014	0.0255	0.5818	19376257	19376257	+	ENSG00000137154	RPS6	ribosomal protein S6
	rs17129638	10	113981435	C	T	0.14909	-0.0192	0.0033	6.5e-09	8.29391e-05	33.8511	-0.0146	0.0201	0.4671	112221677	112221677	+	ENSG00000288938	ENSG00000288938
	rs2792751	10	113940329	C	T	0.701108	-0.0253	0.0027	4.48e-21	0.0002151	87.8034	0.001	0.0169	0.9508	112180571	112180571	+	ENSG00000119927	GPAM	glycerol-3-phosphate acyltransferase, mitochondrial
	rs4751996	10	118397894	G	A	0.51463	0.0158	0.0024	3.83e-11	0.000106186	43.3401	-0.0032	0.0159	0.8408	116638383	116638383	+	ENSG00000266200	PNLIPRP2	pancreatic lipase related protein 2 (gene/pseudogene)
	rs76786359	10	52380642	G	A	0.01816	0.0537	0.008	1.65e-11	0.000110393	45.0574	-0.1769	0.0786	0.02433	50620882	50620882	+	ENSG00000198964	SGMS1	sphingomyelin synthase 1
	rs10791660	11	103871039	A	C	0.17301	-0.0241	0.0031	3.83e-15	0.00014807	60.4378	0.003	0.0208	0.8853	104000311	104000311	+	ENSG00000170962	PDGFD	platelet derived growth factor D
	rs7124487	11	2988323	T	C	0.20467	-0.0176	0.003	3.06e-09	8.4327e-05	34.4176	0.0116	0.0224	0.6034	2967093	2967093	+	ENSG00000205531	NAP1L4	nucleosome assembly protein 1 like 4
	rs10876171	12	51793821	A	G	0.63958	-0.0156	0.0025	3.02e-10	9.54e-05	38.9374	-0.0066	0.0174	0.7041	51400037	51400037	+	ENSG00000050438	SLC4A8	solute carrier family 4 member 8
	rs28660993	12	123875394	T	C	0.903488	-0.0265	0.0041	9.3e-11	0.000102353	41.7755	0.021	0.0327	0.5198	123390847	123390847	+	ENSG00000183955	KMT5A	lysine methyltransferase 5A
	rs35882350	12	623129	G	A	0.26424	0.0206	0.0027	3.02e-14	0.000142615	58.211	-0.0074	0.0194	0.7031	513963	513963	+	ENSG00000139044	B4GALNT3	beta-1,4-N-acetyl-galactosaminyltransferase 3
	rs7132502	12	100832218	A	G	0.39153	-0.0144	0.0025	4.98e-09	8.12887e-05	33.1774	0.0016	0.0162	0.919
	rs4942486	13	32953388	C	T	0.513715	-0.0255	0.0024	6.49e-27	0.00027654	112.89	0.0041	0.0153	0.7891	32379251	32379251	+	ENSG00000139618	BRCA2	BRCA2 DNA repair associated
	rs2877660	14	70850012	G	A	0.86056	0.0268	0.0035	7.87e-15	0.000143645	58.6315	0.0293	0.022	0.1827	70383295	70383295	+	ENSG00000133983,ENSG00000213463,ENSG00000258644	COX16,SYNJ2BP,SYNJ2BP-COX16	cytochrome c oxidase assembly factor COX16, synaptojanin 2 binding protein, SYNJ2BP-COX16 readthrough
	rs2255437	16	83988886	G	A	0.54206	-0.0189	0.0024	2.53e-15	0.000151934	62.0153	0.0042	0.0171	0.8074	83955281	83955281	+	ENSG00000140961	OSGIN1	oxidative stress induced growth inhibitor 1
	rs7187399	16	11688159	T	C	0.34243	0.0142	0.0025	2.15e-08	7.90466e-05	32.2622	-0.0037	0.0167	0.8264	11594303	11594303	+	ENSG00000189067	LITAF	lipopolysaccharide induced TNF factor
	rs55714927	17	7080316	T	C	0.16607	-0.0434	0.0031	8.96e-46	0.00048003	195.999	-0.0309	0.0227	0.1729	7176997	7176997	+	ENSG00000141505	ASGR1	asialoglycoprotein receptor 1
	rs55784804	17	7536460	T	G	0.09968	0.0248	0.004	3.83e-10	9.4181e-05	38.4398	0.0038	0.0296	0.8981	7633142	7633142	+	ENSG00000129214	SHBG	sex hormone binding globulin
	rs6504487	17	65123352	A	C	0.487519	0.0135	0.0024	1.74e-08	7.75233e-05	31.6405	0.0034	0.0155	0.8278	67127236	67127236	+	ENSG00000198265	HELZ	helicase with zinc finger
	rs66777321	17	27692362	A	G	0.12996	-0.0207	0.0034	1.04e-09	9.08164e-05	37.0664	-0.0462	0.0235	0.04941	29365344	29365344	+	ENSG00000264808,ENSG00000266111	ENSG00000264808,ENSG00000266111
	rs72631343	17	67191270	G	C	0.13986	-0.0424	0.0036	9.15e-33	0.000339782	138.715	0.0125	0.0245	0.6086	69195129	69195129	+	ENSG00000154263	ABCA10	ATP binding cassette subfamily A member 10
	rs78173576	17	7217099	G	T	0.01822	-0.0407	0.0064	2.82e-10	9.90847e-05	40.4415	-0.1084	0.0575	0.05943	7313780	7313780	+	ENSG00000132522,ENSG00000261915	GPS2,ENSG00000261915	G protein pathway suppressor 2
	rs8082188	17	40398825	T	C	0.28534	0.017	0.0026	3.38e-11	0.000104743	42.7513	0.0027	0.0173	0.8764	42246807	42246807	+	ENSG00000173757	STAT5B	signal transducer and activator of transcription 5B
	rs77960347	18	47109955	G	A	0.012918	0.0941	0.0104	1.65e-19	0.000200561	81.8673	-0.0937	0.0837	0.2629	49583585	49583585	+	ENSG00000101670	LIPG	lipase G, endothelial type
	rs11670864	19	59030580	T	G	0.18459	0.018	0.0031	6.14e-09	8.2605e-05	33.7147	0.015	0.0209	0.4753	58519213	58519213	+	ENSG00000119574	ZBTB45	zinc finger and BTB domain containing 45
	rs204906	19	45461980	T	C	0.02583	-0.0501	0.0067	7.42e-14	0.000136989	55.9144	0.0064	0.0477	0.8929	44958723	44958723	+	ENSG00000104853	CLPTM1	CLPTM1 regulator of GABA type A receptor forward trafficking
	rs2278426	19	11350488	T	C	0.042756	-0.0603	0.0061	7.3e-23	0.000239382	97.7176	-0.0262	0.0301	0.384	11239812	11239812	+	ENSG00000130158,ENSG00000130173	DOCK6,ANGPTL8	dedicator of cytokinesis 6, angiopoietin like 8
	rs34114202	19	58599443	A	G	0.20733	-0.017	0.003	1.86e-08	7.86759e-05	32.111	-0.0051	0.0199	0.7958	58088076	58088076	+	ENSG00000121413	ZSCAN18	zinc finger and SCAN domain containing 18
	rs75816342	19	45784197	A	G	0.04312	0.0296	0.0052	1.04e-08	7.93895e-05	32.4022	0.0419	0.0346	0.2267	45280939	45280939	+	ENSG00000007047	MARK4	microtubule affinity regulating kinase 4
	rs1997833	20	39690342	C	T	0.280413	0.0311	0.0027	7.5e-30	0.000324992	132.676	0.0279	0.017	0.1005	41061702	41061702	+	ENSG00000198900	TOP1	DNA topoisomerase I
	rs6013844	20	52565526	C	T	0.52184	0.0134	0.0024	1.94e-08	7.63791e-05	31.1735	-0.0203	0.0154	0.1868	53948987	53948987	+	ENSG00000064787	BCAS1	brain enriched myelin associated protein 1
	rs6065347	20	40021959	C	T	0.22801	0.0217	0.0029	6.71e-14	0.000137178	55.9914	0.0267	0.0184	0.1467
	rs2823146	21	16583736	G	A	0.01957	-0.0512	0.0085	2.1e-09	8.88964e-05	36.2827	0.0949	0.0626	0.1295	15211416	15211416	+	ENSG00000288555	ENSG00000288555
	rs138354	22	41272143	C	T	0.521813	-0.0183	0.0024	2.43e-14	0.000142442	58.1403	-0.0081	0.0158	0.6079	40876139	40876139	+	ENSG00000196236	XPNPEP3	X-prolyl aminopeptidase 3
	rs2235147	22	35664327	C	T	0.69487	-0.0152	0.0026	4.33e-09	8.37384e-05	34.1773	0.0182	0.0164	0.2655	35268334	35268334	+	ENSG00000100281	HMGXB4	HMG-box containing 4
TG	rs1044808	1	149871905	C	G	0.07487	-0.0285	0.0044	8.35e-11	0.000102792	41.9549	0.0152	0.0334	0.6492	149900352	149900352	+	ENSG00000178096	BOLA1	bolA family member 1
	rs12038362	1	154102171	C	T	0.10433	-0.0222	0.0037	1.12e-09	8.82033e-05	35.9998	-0.0033	0.0266	0.9004	154129695	154129695	+	ENSG00000143552	NUP210L	nucleoporin 210 like
	rs213481	1	54861540	T	C	0.45935	-0.0158	0.0024	3.74e-11	0.000106186	43.3401	-0.0181	0.0157	0.2485	54395867	54395867	+	ENSG00000157216	SSBP3	single stranded DNA binding protein 3
	rs10210970	2	28646847	T	C	0.14352	0.0301	0.0035	1.41e-17	0.000181192	73.9596	-0.0012	0.0219	0.9547
	rs74883596	2	28313646	T	C	0.07569	-0.0272	0.0048	1.39e-08	7.86759e-05	32.111	0.0023	0.0345	0.9469	28090779	28090779	+	ENSG00000158019	BABAM2	BRISC and BRCA1 A complex member 2
	rs77342729	2	220107149	G	A	0.03472	0.0389	0.007	2.42e-08	7.56643e-05	30.8817	-0.0326	0.0705	0.6437	219242427	219242427	+	ENSG00000163521	GLB1L	galactosidase beta 1 like
	rs77998815	2	119767026	C	T	0.0182	0.0633	0.0099	1.69e-10	0.000100165	40.8823	-0.1611	0.0749	0.03161
	rs35860312	3	52387078	C	T	0.16748	-0.0287	0.003	1.71e-21	0.000224205	91.5207	-0.0073	0.0202	0.717	52353062	52353062	+	ENSG00000114841	DNAH1	dynein axonemal heavy chain 1
	rs6440125	3	142660367	A	G	0.55111	-0.0152	0.0024	2.56e-10	9.82749e-05	40.1109	0.0081	0.0157	0.6054	142941525	142941525	+	ENSG00000243818	ENSG00000243818
	rs176813	4	69599531	C	T	0.28482	0.0178	0.0026	1.39e-11	0.000114832	46.8696	0.0284	0.0229	0.2163
	rs17145265	5	118698998	C	T	0.27721	-0.0188	0.0027	4.26e-12	0.000118784	48.4826	-0.0018	0.017	0.9176	119363303	119363303	+	ENSG00000145779	TNFAIP8	TNF alpha induced protein 8
	rs72791146	5	131074197	A	C	0.03607	0.0293	0.0051	9.53e-09	8.08687e-05	33.006	0.002	0.0303	0.9485	131738504	131738504	+	ENSG00000217128,ENSG00000273217	FNIP1,ENSG00000273217	folliculin interacting protein 1
	rs10046368	6	43788415	C	T	0.25703	-0.0149	0.0026	9.81e-09	8.04658e-05	32.8416	0.0006	0.0171	0.9698	43820678	43820678	+	ENSG00000283573	ENSG00000283573
	rs2768541	6	109185029	G	A	0.7938	0.0181	0.0029	7.06e-10	9.54422e-05	38.9546	0.0191	0.0197	0.331	108863826	108863826	+	ENSG00000118690	ARMC2	armadillo repeat containing 2
	rs78425119	6	160501825	A	G	0.06945	0.0372	0.0048	5.68e-15	0.00014715	60.0622	-0.0104	0.0338	0.7591	160080793	160080793	+	ENSG00000197081	IGF2R	insulin like growth factor 2 receptor
	rs13236513	7	72198944	A	G	0.02779	0.0393	0.0071	3.67e-08	7.50683e-05	30.6384	0.1148	0.1502	0.4445	72733987	72733987	+	ENSG00000277149	TYW1B	tRNA-yW synthesizing protein 1 homolog B
	rs38205	7	15913588	C	A	0.6137	-0.0149	0.0026	8.55e-09	8.04658e-05	32.8416	-0.0102	0.0159	0.5215
	rs42124	7	72832340	A	G	0.02699	0.0829	0.0071	2.03e-31	0.00033394	136.33	0.0784	0.1041	0.4514
	rs4722551	7	25991826	C	T	0.158727	-0.0388	0.0033	1.83e-32	0.000338617	138.24	-0.0255	0.0213	0.2311
	rs7793837	7	30726777	T	A	0.22938	-0.0158	0.0028	1.03e-08	7.80162e-05	31.8417	0.006	0.0181	0.7412	30687161	30687161	+	ENSG00000106113	CRHR2	corticotropin releasing hormone receptor 2
	rs852392	7	5572132	A	G	0.215749	0.0171	0.0029	3.59e-09	8.51883e-05	34.7692	0.0116	0.019	0.5411	5532501	5532501	+	ENSG00000075624	ACTB	actin beta
	rs116339548	8	19906965	C	T	0.00313	-0.0726	0.0105	4.42e-12	0.000117129	47.8071	-0.0448	0.0711	0.5287
	rs13273592	8	126645810	C	T	0.28162	0.032	0.0026	5.26e-34	0.000371033	151.479	0.0205	0.017	0.2269
	rs28404324	8	8518962	T	C	0.04277	0.0262	0.0044	3.5e-09	8.68721e-05	35.4564	0.0028	0.0296	0.9259
	rs35756394	8	72419796	G	A	0.06566	0.0345	0.0044	4.96e-15	0.000150622	61.4796	-0.0069	0.0309	0.823	71507561	71507561	+	ENSG00000104313	EYA1	EYA transcriptional coactivator and phosphatase 1
	rs4840517	8	10668047	G	A	0.30938	0.0265	0.0026	3.07e-25	0.000254481	103.883	-0.0053	0.0166	0.7481	10810537	10810537	+	ENSG00000254093,ENSG00000258724	PINX1,PINX1	PIN2 (TERF1) interacting telomerase inhibitor 1
	rs756145	9	1039939	A	G	0.26595	0.0154	0.0026	2.57e-09	8.59564e-05	35.0827	-0.0003	0.0165	0.9857
	rs17129638	10	113981435	C	T	0.14909	0.019	0.0033	1.03e-08	8.12203e-05	33.1495	-0.0146	0.0201	0.4671	112221677	112221677	+	ENSG00000288938	ENSG00000288938
	rs2792751	10	113940329	C	T	0.701108	0.0191	0.0027	1.08e-12	0.000122605	50.0423	0.001	0.0169	0.9508	112180571	112180571	+	ENSG00000119927	GPAM	glycerol-3-phosphate acyltransferase, mitochondrial
	rs34875072	10	63889801	T	G	0.04235	-0.0407	0.0063	8.82e-11	0.000102255	41.7355	0.0685	0.0423	0.1053
	rs76786359	10	52380642	G	A	0.01816	0.0493	0.008	6.29e-10	9.30452e-05	37.9762	-0.1769	0.0786	0.02433	50620882	50620882	+	ENSG00000198964	SGMS1	sphingomyelin synthase 1
	rs79561207	10	95312135	A	C	0.09912	0.0314	0.0041	1e-14	0.000143698	58.6529	0.034	0.0279	0.2223
	rs150555490	11	116697081	T	C	0.02093	-0.0467	0.0051	1.12e-19	0.000205412	83.8477	0.0734	0.0429	0.08691
	rs3751120	11	63884453	T	C	0.074031	0.04	0.0045	7.22e-19	0.000193567	79.012	-0.025	0.0254	0.3257	64116981	64116981	+	ENSG00000126500,ENSG00000133315	FLRT1,MACROD1	fibronectin leucine rich transmembrane protein 1, mono-ADP ribosylhydrolase 1
	rs2657888	12	56938383	G	T	0.647476	0.0149	0.0025	1.73e-09	8.70313e-05	35.5214	-0.0077	0.0162	0.633	56544599	56544599	+	ENSG00000076067	RBMS2	RNA binding motif single stranded interacting protein 2
	rs73579379	13	114620782	A	G	0.13482	-0.028	0.0034	3.7e-16	0.000166152	67.8197	0.0044	0.0248	0.8601	113917809	113917809	+	ENSG00000229373	LINC00452	long intergenic non-protein coding RNA 452
	rs9556403	13	95236825	G	A	0.365124	0.0153	0.0025	9.55e-10	9.17664e-05	37.4542	0.0053	0.0159	0.74	94584571	94584571	+	ENSG00000088451	TGDS	TDP-glucose 4,6-dehydratase
	rs9568410	13	51016936	A	G	0.11109	0.022	0.0037	3.23e-09	8.66213e-05	35.3541	-0.01	0.0244	0.6813	50442800	50442800	+	ENSG00000176124	DLEU1	deleted in lymphocytic leukemia 1
	rs35477346	15	40400195	C	T	0.29832	0.0151	0.0026	6.79e-09	8.26403e-05	33.7291	-0.0184	0.0197	0.3508	40107994	40107994	+	ENSG00000104081	BMF	Bcl2 modifying factor
	rs7183117	15	102069162	G	A	0.44743	0.0141	0.0024	3.95e-09	8.45668e-05	34.5155	-0.02	0.0177	0.2586
	rs1050069	16	11769963	T	C	0.48676	0.0145	0.0024	1.43e-09	8.94325e-05	36.5016	-0.027	0.0159	0.08907	11676107	11676107	+	ENSG00000184602	SNN	stannin
	rs11647008	16	88005167	C	T	0.35677	0.0141	0.0024	4.96e-09	8.45668e-05	34.5155	-0.0108	0.0164	0.5108	87971561	87971561	+	ENSG00000172530	BANP	BTG3 associated nuclear protein
	rs1982784	16	4666537	G	A	0.79771	-0.0195	0.0031	2.28e-10	9.69448e-05	39.568	0.013	0.02	0.5145	4616536	4616536	+	ENSG00000102858	MGRN1	mahogunin ring finger 1
	rs35168378	16	920870	T	C	0.028533	0.0402	0.0073	3.39e-08	7.4301e-05	30.3252	0.16	0.0851	0.06001	870870	870870	+	ENSG00000103227	LMF1	lipase maturation factor 1
	rs7240035	18	19902868	C	T	0.58263	-0.0144	0.0024	2.32e-09	8.82033e-05	35.9998	-0.0113	0.0164	0.4887
	rs8088001	18	287705	G	T	0.080299	-0.027	0.0045	1.6e-09	8.82033e-05	35.9998	-0.0262	0.0285	0.3575
	rs10451452	19	56106221	C	G	0.22313	0.0138	0.0025	3.03e-08	7.46563e-05	30.4703	-0.0236	0.0169	0.1632	55594855	55594855	+	ENSG00000179943	FIZ1	FLT3 interacting zinc finger 1
	rs79293855	19	8420583	A	G	0.03858	-0.0532	0.0068	4.62e-15	0.000149955	61.2073	0.0266	0.045	0.5553
	rs6063048	20	45598564	A	G	0.26243	-0.0212	0.0027	1.37e-15	0.000151043	61.6513	0.0029	0.0181	0.8732	46969925	46969925	+	ENSG00000064655	EYA2	EYA transcriptional coactivator and phosphatase 2
	rs4253772	22	46627603	T	C	0.111123	0.0249	0.0038	7.16e-11	0.000105198	42.9368	0.0154	0.0256	0.5469	46231706	46231706	+	ENSG00000186951	PPARA	peroxisome proliferator activated receptor alpha
	rs7292	22	36007045	A	G	0.467454	0.0134	0.0024	1.68e-08	7.63791e-05	31.1735	-0.0027	0.0153	0.8591	35610998	35610998	+	ENSG00000198125	MB	myoglobin

## Sheet: Sheet2
Supplementary table 3. The minimum detectable odds ratio for each circulating lipid trait.
Exposure	Outcome	R2	Sample size	K	OR at 80% power
ApoA1	Periodontitis	0.01963	45563	0.381	≤0.82	≥1.21
ApoB	Periodontitis	0.011	45563	0.381	≤0.76	≥1.29
HDL-C	Periodontitis	0.0161	45563	0.381	≤0.80	≥1.23
LDL-C	Periodontitis	0.013	45563	0.381	≤0.78	≥1.26
TG	Periodontitis	0.0064	45563	0.381	≤0.69	≥1.40

## Sheet: Sheet3
Supplementary table 4. Associations of apolipoprotein A1, apolipoprotein B, HDL-cholesterol, LDL-cholesterol, and triglycerides with periodontitis in univariable Mendelian randomization analysis.
Exposure	MR								Heterogeneity(IVW)				Pleiotropy(MR-Egger test)
	Methods	nSNP	Beta	SE	OR (95%CI)	P-value	P-value for Global Test in MR-PRESSO	P-value for Distortion Test in MR-PRESSO	Cochran’s Q	df	I2	P-value	Egger-intercept	SE	P-value
ApoA1	IVW	68	0.14662	0.0712406	1.158(1.007-1.331)	0.0395814			56.7949	67	0	0.808505	-0.000547029	0.0038583	0.887686
	MR-Egger	68	0.159901	0.117688	1.173(0.932-1.478)	0.178873
	Weighted median	68	0.209415	0.117509	1.233(0.979-1.552)	0.0747295
	Simple mode	68	0.220177	0.216296	1.246(0.816-1.904)	0.312365
	Weighted mode	68	0.243892	0.125284	1.276(0.998-1.631)	0.0557627
	BWMR	68	0.148787	0.0718412	1.160(1.008-1.336)	0.038353
	MR-PRESSO (raw)	68	0.14662	0.0655911	1.158(1.018-1.317)	0.028731	0.794	NA
	MR-PRESSO (Outlier-corrected)	68	NA	NA	NA	NA
ApoB	IVW	69	0.146543	0.101357	1.158(0.949-1.412)	0.148233			54.8529	68	0	0.875198	0.00724059	0.00634272	0.257701
	MR-Egger	69	-0.124904	0.258487	0.883(0.532-1.465)	0.63052
	Weighted median	69	-0.0473655	0.142913	0.954(0.721-1.262)	0.740321
	Simple mode	69	-0.070258	0.307812	0.932(0.510-1.704)	0.820137
	Weighted mode	69	-0.107316	0.255702	0.898(0.544-1.483)	0.676034
	BWMR	69	0.148941	0.102719	1.161(0.949-1.419)	0.147062
	MR-PRESSO (raw)	69	0.146543	0.0910334	1.158(0.969-1.384)	0.112082	0.875	NA
	MR-PRESSO (Outlier-corrected)	69	NA	NA	NA	NA
HDL-C	IVW	77	-0.0500328	0.0800869	0.951(0.813-1.113)	0.532147			56.0422	76	0	0.958343	0.000898826	0.00421773	0.831822
	MR-Egger	77	-0.0748623	0.141382	0.928(0.703-1.224)	0.59802
	Weighted median	77	-0.0395486	0.118774	0.961(0.762-1.213)	0.739153
	Simple mode	77	0.324583	0.263961	1.383(0.825-2.321)	0.222616
	Weighted mode	77	-0.224071	0.166442	0.799(0.577-1.108)	0.182228
	BWMR	77	-0.0506628	0.0808774	0.951(0.811-1.114)	0.531042
	MR-PRESSO (raw)	77	-0.0500328	0.068772	0.951(0.831-1.088)	0.469145	0.954	NA
	MR-PRESSO (Outlier-corrected)	77	NA	NA	NA	NA
LDL-C	IVW	85	0.117879	0.0921828	1.125(0.939-1.348)	0.200983			64.785	84	0	0.940736	0.00720941	0.0053729	0.183317
	MR-Egger	85	-0.157933	0.225276	0.854(0.549-1.328)	0.485225
	Weighted median	85	0.0267232	0.132021	1.027(0.793-1.330)	0.839591
	Simple mode	85	0.111988	0.315711	1.118(0.602-2.077)	0.723691
	Weighted mode	85	-0.0529758	0.261336	0.948(0.568-1.583)	0.839851
	BWMR	85	0.122615	0.0934952	1.130(0.941-1.358)	0.189703
	MR-PRESSO (raw)	85	0.117879	0.0809557	1.125(0.960-1.319)	0.149094	0.939	NA
	MR-PRESSO (Outlier-corrected)	85	NA	NA	NA	NA
TG	IVW	51	-0.0646469	0.135992	0.937(0.718-1.224)	0.634521			42.2489	50	0	0.773854	-0.0012351	0.00793654	0.876971
	MR-Egger	51	-0.0131721	0.357634	0.987(0.490-1.989)	0.970769
	Weighted median	51	-0.0399905	0.194923	0.961(0.656-1.408)	0.837446
	Simple mode	51	-0.148356	0.387807	0.862(0.403-1.844)	0.703674
	Weighted mode	51	-0.0696616	0.353194	0.933(0.467-1.864)	0.844445
	BWMR	51	-0.0615429	0.138101	0.940(0.717-1.233)	0.655858
	MR-PRESSO (raw)	51	-0.0646469	0.125007	0.937(0.734-1.198)	0.607336	0.759	NA
	MR-PRESSO (Outlier-corrected)	51	NA	NA	NA	NA

## Sheet: Sheet4
Supplementary table 5. Harmonized dataset of univariable Mendelian randomization for the effect of circulating lipid traits of the validation cohort on periodontitis.
Exposure	SNP	CHR	BP	EA	OA	EAF	Exposure			R2	F	Outcome			start	end	strand	gene ids	genenames	genomic annotation
							BETA	SE	P-value			BETA	SE	P-value
ApoA1	rs61805076	1	182154990	T	C	0.66595	0.0251592	0.00399706	3.1e-10	9.70713e-05	39.6196	-0.0098	0.0164	0.5509	182185855	182185855	+	ENSG00000228918	LINC01344	long intergenic non-protein coding RNA 1344
	rs35135293	2	20363666	C	T	0.483245	0.0282179	0.00379376	1e-13	0.000135541	55.3232	-0.0022	0.0155	0.8888
	rs9884390	4	69373407	T	C	0.765963	-0.0253862	0.00451194	1.8e-08	7.75632e-05	31.6568	-0.0032	0.0296	0.9131
	rs9471972	6	42915021	G	A	0.463813	-0.0235282	0.00378463	5.1e-10	9.46913e-05	38.6481	-0.0081	0.0155	0.6007	42947283	42947283	+	ENSG00000231113	LINC02976	long intergenic non-protein coding RNA 2976
	rs572301360	7	1078563	G	A	0.747281	0.0267496	0.00443554	1.6e-09	8.91094e-05	36.3697	-0.1403	0.1412	0.3203	1038927	1038927	+	ENSG00000146540,ENSG00000225146	C7orf50,ENSG00000225146	chromosome 7 open reading frame 50
	rs7388248	8	144305353	G	C	0.723101	-0.0275701	0.00423658	7.6e-11	0.000103758	42.3491	0.0051	0.0191	0.7889
	rs59347135	8	19750044	C	G	0.954197	0.0632223	0.00928542	9.8e-12	0.000113582	46.3591	-0.0836	0.0409	0.0408
	rs139915535	8	19766233	A	G	0.981997	0.121114	0.0142403	1.8e-17	0.000177212	72.335	0.0001	0.0509	0.9989	19908722	19908722	+	ENSG00000175445	LPL	lipoprotein lipase
	rs2066714	9	107586753	T	C	0.87107	-0.0371721	0.00561248	3.5e-11	0.000107473	43.8654	-0.0083	0.0215	0.7014	104824472	104824472	+	ENSG00000165029	ABCA1	ATP binding cassette subfamily A member 1
	rs11789603	9	107647019	C	T	0.891178	-0.0596281	0.00607716	1e-22	0.000235841	96.2717	-0.033	0.026	0.2041	104884738	104884738	+	ENSG00000165029	ABCA1	ATP binding cassette subfamily A member 1
	rs60847460	10	113983758	C	T	0.85667	0.0370688	0.00540818	7.2e-12	0.000115103	46.98	0.0168	0.0202	0.4068	112224000	112224000	+	ENSG00000288938	ENSG00000288938
	rs2792735	10	113921825	G	A	0.27966	0.0399626	0.00420499	2e-21	0.00022126	90.3182	0.0026	0.0171	0.8796	112162067	112162067	+	ENSG00000119927	GPAM	glycerol-3-phosphate acyltransferase, mitochondrial
	rs625145	11	116727936	A	T	0.811872	-0.0740633	0.00482584	3.7e-53	0.000576807	235.536	-0.023	0.0186	0.2166	116857220	116857220	+	ENSG00000160584	SIK3	SIK family kinase 3
	rs144018203	11	116916060	G	C	0.989347	0.113101	0.0191084	3.2e-09	8.58356e-05	35.0334	0.1272	0.2291	0.5788	117045344	117045344	+	ENSG00000160584	SIK3	SIK family kinase 3
	rs838876	12	125259888	A	G	0.318558	0.0386786	0.00410817	4.7e-21	0.000217156	88.6426	0.0224	0.017	0.1867
	rs7956099	12	103556109	T	C	0.525018	0.0217945	0.00379903	9.6e-09	8.06369e-05	32.9114	-0.0022	0.0154	0.8885	103162331	103162331	+	ENSG00000257703,ENSG00000257860	ENSG00000257703,C12orf42-AS1	C12orf42 antisense RNA 1
	rs6606717	12	10987322	A	C	0.476835	-0.0302961	0.00377171	9.6e-16	0.00015807	64.5201	-0.0129	0.0155	0.4056	109435422	109435422	+	ENSG00000174527	MYO1H	myosin IH
	rs61941676	12	125324798	C	A	0.872782	0.0555595	0.00580602	1.1e-21	0.000224328	91.5709	-0.023	0.0254	0.3645	124840252	124840252	+	ENSG00000073060	SCARB1	scavenger receptor class B member 1
	rs4759375	12	123796238	C	T	0.915117	-0.0413481	0.00695595	2.8e-09	8.65728e-05	35.3343	-0.0013	0.0255	0.9585	123311691	123311691	+	ENSG00000139697	SBNO1	strawberry notch homolog 1
	rs2494748	14	105258892	C	T	0.383765	0.0219815	0.00388928	1.6e-08	7.82642e-05	31.9429	-0.0015	0.0192	0.9362	104792555	104792555	+	ENSG00000142208	AKT1	AKT serine/threonine kinase 1
	rs12904367	15	58547878	G	A	0.858749	-0.0335618	0.00552635	1.3e-09	9.03639e-05	36.8818	-0.0099	0.0263	0.7071	58255679	58255679	+	ENSG00000128918	ALDH1A2	aldehyde dehydrogenase 1 family member A2
	rs8058512	16	57151796	C	T	0.275955	0.0242334	0.00422844	1e-08	8.04737e-05	32.8448	0.0101	0.0175	0.5635	57117884	57117884	+	ENSG00000140848	CPNE2	copine 2
	rs75911530	16	57049137	G	A	0.967115	0.139564	0.0111092	3.4e-36	0.000386575	157.826	-0.0262	0.06	0.6626	57015225	57015225	+	ENSG00000140853	NLRC5	NLR family CARD domain containing 5
	rs112001035	17	66823805	G	A	0.94027	0.0526452	0.00812008	9e-11	0.000102985	42.0334	0.0264	0.053	0.6177
	rs77960347	18	47109955	A	G	0.986766	-0.315918	0.016487	7.7e-82	0.000898867	367.167	0.0937	0.0837	0.2629	49583585	49583585	+	ENSG00000101670	LIPG	lipase G, endothelial type
	rs12608026	18	47120499	T	G	0.957601	-0.0903642	0.00945198	1.2e-21	0.000223909	91.3998	-0.0181	0.0317	0.5676	49594129	49594129	+	ENSG00000101670	LIPG	lipase G, endothelial type
	rs17699030	19	11330942	A	G	0.966289	0.12159	0.010446	2.6e-31	0.000331873	135.486	0.0062	0.0469	0.8956	11220266	11220266	+	ENSG00000130158	DOCK6	dedicator of cytokinesis 6
	rs12976739	19	8461663	G	A	0.603853	-0.0255476	0.00387767	4.4e-11	0.000106349	43.4067	-0.0151	0.0159	0.3422	8396779	8396779	+	ENSG00000185236	RAB11B	RAB11B, member RAS oncogene family
	rs4239651	20	46340596	T	C	0.205758	-0.0369817	0.00467351	2.5e-15	0.000153406	62.616	0.0064	0.0202	0.7513	47711852	47711852	+	ENSG00000196562	SULF2	sulfatase 2
	rs3859588	20	46476143	T	A	0.782746	0.0259703	0.00461514	1.8e-08	7.75838e-05	31.6652	0.0205	0.0191	0.2833
	rs2236252	20	17597531	C	T	0.832967	0.0313898	0.00505512	5.3e-10	9.447e-05	38.5578	-0.0101	0.0206	0.6252	17616886	17616886	+	ENSG00000125844	RRBP1	ribosome binding protein 1
ApoB	rs11206517	1	55526428	T	G	0.966988	-0.0952718	0.0115367	1.5e-16	0.000167076	68.1967	0.0078	0.0386	0.839	55060755	55060755	+	ENSG00000169174	PCSK9	proprotein convertase subtilisin/kexin type 9
	rs12620918	2	63268355	T	C	0.826015	-0.0299356	0.00544745	3.9e-08	7.39908e-05	30.1986	-0.0369	0.0193	0.05605	63041220	63041220	+	ENSG00000115504,ENSG00000231609	EHBP1,EHBP1-AS1	EH domain binding protein 1, EHBP1 antisense RNA 1
	rs12208357	6	160543148	C	T	0.93	-0.0677003	0.0081062	6.7e-17	0.000170881	69.75	0.0297	0.0315	0.3469	160122116	160122116	+	ENSG00000175003	SLC22A1	solute carrier family 22 member 18
	rs12804228	11	126260684	A	G	0.91528	-0.0561202	0.00746086	5.4e-14	0.000138618	56.5794	-0.0221	0.0249	0.3751	126390789	126390789	+	ENSG00000110080	ST3GAL4	ST3 beta-galactoside alpha-2,3-sialyltransferase 4
	rs72694391	14	24874026	T	C	0.517892	-0.0249671	0.00413713	1.6e-09	8.92318e-05	36.4196	-0.004	0.0169	0.8133	24404820	24404820	+	ENSG00000205978	NYNRIN	NYN domain and retroviral integrase containing
	rs633695	15	58725839	A	G	0.707646	-0.0406651	0.00454959	4e-19	0.00019572	79.8908	-0.0054	0.0164	0.7422	58433640	58433640	+	ENSG00000128918,ENSG00000166035	ALDH1A2,LIPC	aldehyde dehydrogenase 1 family member A2, lipase C, hepatic type
	rs55714927	17	7080316	C	T	0.809006	0.0295577	0.00524256	1.7e-08	7.78827e-05	31.7872	0.0309	0.0227	0.1729	7176997	7176997	+	ENSG00000141505	ASGR1	asialoglycoprotein receptor 1
	rs56325564	17	45766771	G	A	0.517309	-0.0332508	0.00415357	1.2e-15	0.000157005	64.0854	-0.0056	0.0174	0.7475
	rs72631343	17	67191270	C	G	0.870979	0.0436946	0.00615144	1.2e-12	0.000123614	50.4545	0.0125	0.0245	0.6086	69195129	69195129	+	ENSG00000154263	ABCA10	ATP binding cassette subfamily A member 10
	rs111278137	19	45215081	G	A	0.978386	0.113131	0.0146428	1.1e-14	0.000146242	59.6916	-0.0758	0.0764	0.3212	44711810	44711810	+	ENSG00000266903	CEACAM16-AS1	CEACAM16, CEACAM19 and PVR antisense RNA 1
	rs9616847	22	50868669	A	T	0.611728	-0.0243827	0.00424955	9.6e-09	8.06609e-05	32.9212	0.0094	0.0163	0.5667	50430240	50430240	+	ENSG00000100239	PPP6R2	protein phosphatase 6 regulatory subunit 2
HDL-C	rs61805076	1	182154990	T	C	0.66595	0.0291046	0.00390554	9.2e-14	0.000136058	55.534	-0.0098	0.0164	0.5509	182185855	182185855	+	ENSG00000228918	LINC01344	long intergenic non-protein coding RNA 1344
	rs35633876	2	20363074	G	T	0.518142	0.0234348	0.00370538	2.5e-10	9.8002e-05	39.9995	-0.0001	0.0156	0.9954
	rs78058190	2	219699999	G	A	0.949892	0.0606726	0.00954959	2.1e-10	9.88994e-05	40.3658	0.0115	0.0902	0.8986
	rs12533197	7	36192606	T	G	0.560822	0.0212412	0.00374046	1.4e-08	7.90122e-05	32.2482	-0.003	0.0156	0.8463
	rs3735687	7	1066297	A	G	0.577195	0.0246233	0.00375048	5.2e-11	0.000105607	43.1039	0.014	0.0159	0.3786	1026661	1026661	+	ENSG00000146540	C7orf50	chromosome 7 open reading frame 50
	rs144503444	8	19773155	T	C	0.981747	0.153771	0.01391	2.1e-28	0.000299354	122.206	0.0083	0.0527	0.8742	19915644	19915644	+	ENSG00000175445	LPL	lipoprotein lipase
	rs59347135	8	19750044	C	G	0.954197	0.0766144	0.00906721	2.9e-17	0.000174911	71.3956	-0.0836	0.0409	0.0408
	rs80041799	8	19753467	C	T	0.987219	-0.0948221	0.016401	7.4e-09	8.18962e-05	33.4254	-0.0477	0.0726	0.5111
	rs11789603	9	107647019	C	T	0.891178	-0.0527877	0.00593959	6.3e-19	0.000193504	78.9861	-0.033	0.026	0.2041	104884738	104884738	+	ENSG00000165029	ABCA1	ATP binding cassette subfamily A member 1
	rs2066714	9	107586753	T	C	0.87107	-0.0339425	0.00548543	6.1e-10	9.38094e-05	38.2881	-0.0083	0.0215	0.7014	104824472	104824472	+	ENSG00000165029	ABCA1	ATP binding cassette subfamily A member 1
	rs2792735	10	113921825	G	A	0.27966	0.0400779	0.00410962	1.8e-22	0.000232984	95.1052	0.0026	0.0171	0.8796	112162067	112162067	+	ENSG00000119927	GPAM	glycerol-3-phosphate acyltransferase, mitochondrial
	rs60847460	10	113983758	C	T	0.85667	0.0363258	0.00528552	6.3e-12	0.000115724	47.2338	0.0168	0.0202	0.4068	112224000	112224000	+	ENSG00000288938	ENSG00000288938
	rs11610351	12	125447275	C	T	0.75806	-0.0258797	0.00430568	1.8e-09	8.85151e-05	36.1271	0.0247	0.0185	0.182	124962729	124962729	+	ENSG00000150990	DHX37	DEAH-box helicase 37
	rs7136506	12	125326153	T	C	0.784226	0.0405569	0.0045649	6.4e-19	0.000193376	78.9341	0.0039	0.0186	0.835	124841607	124841607	+	ENSG00000073060	SCARB1	scavenger receptor class B member 1
	rs7308864	12	109871179	A	G	0.476708	-0.0261842	0.0036858	1.2e-12	0.000123647	50.4676	-0.0071	0.0156	0.6486	109433374	109433374	+	ENSG00000174527	MYO1H	myosin IH
	rs76385829	12	123328378	C	T	0.943629	-0.0523593	0.0080108	6.3e-11	0.000104667	42.7202	0.0394	0.0331	0.2332	122843831	122843831	+	ENSG00000130787	HIP1R	huntingtin interacting protein 1 related
	rs921919	12	125265201	G	A	0.33049	0.042235	0.00400704	5.6e-26	0.000272145	111.095	0.0129	0.0166	0.4385	124780655	124780655	+	ENSG00000073060	SCARB1	scavenger receptor class B member 1
	rs10162642	15	58577163	G	A	0.789893	0.040578	0.00455246	4.9e-19	0.000194637	79.4487	0.0136	0.0192	0.4774	58284964	58284964	+	ENSG00000128918	ALDH1A2	aldehyde dehydrogenase 1 family member A2
	rs62038694	16	56690912	G	A	0.59473	0.0207184	0.00374456	3.1e-08	7.50065e-05	30.6132	-0.0304	0.0169	0.07126
	rs79600951	16	56834254	C	G	0.909169	0.105558	0.00639432	3.2e-61	0.000667305	272.516	0.0093	0.0262	0.723	56800342	56800342	+	ENSG00000102900	NUP93	nucleoporin 93
	rs112001035	17	66823805	G	A	0.94027	0.0576682	0.00793565	3.7e-13	0.000129382	52.8087	0.0264	0.053	0.6177
	rs12103674	17	37804352	T	C	0.920476	0.0381078	0.00682838	2.4e-08	7.63097e-05	31.1451	0.0057	0.0282	0.8383	39648099	39648099	+	ENSG00000131748	STARD3	STARD3 N-terminal like
	rs12608026	18	47120499	T	G	0.957601	-0.0722735	0.00924146	5.3e-15	0.000149842	61.161	-0.0181	0.0317	0.5676	49594129	49594129	+	ENSG00000101670	LIPG	lipase G, endothelial type
	rs77960347	18	47109955	A	G	0.986766	-0.253103	0.0161197	1.5e-55	0.000603725	246.535	0.0937	0.0837	0.2629	49583585	49583585	+	ENSG00000101670	LIPG	lipase G, endothelial type
	rs737337	19	11347493	T	C	0.923211	0.0603308	0.00692598	3e-18	0.00018589	75.8776	0.0166	0.0241	0.4905	11236817	11236817	+	ENSG00000130158	DOCK6	dedicator of cytokinesis 6
	rs4239651	20	46340596	T	C	0.205758	-0.0359358	0.0045675	3.6e-15	0.000151653	61.9007	0.0064	0.0202	0.7513	47711852	47711852	+	ENSG00000196562	SULF2	sulfatase 2
LDL-C	rs11206517	1	55526428	T	G	0.966988	-0.0956948	0.0115078	9.1e-17	0.00016941	69.1496	0.0078	0.0386	0.839	55060755	55060755	+	ENSG00000169174	PCSK9	proprotein convertase subtilisin/kexin type 9
	rs1895233	5	122924864	G	T	0.455224	-0.0247904	0.00414156	2.2e-09	8.77853e-05	35.8292	-0.0262	0.0155	0.09136	123589170	123589170	+	ENSG00000151292	CSNK1G3	casein kinase 1 gamma 3
	rs3777411	6	160476945	C	T	0.849265	0.0407614	0.00574803	1.3e-12	0.000123205	50.2873	-0.0496	0.0211	0.01871	160055913	160055913	+	ENSG00000197081	IGF2R	insulin like growth factor 2 receptor
	rs59379014	11	126228000	C	T	0.927136	-0.0619681	0.00790159	4.4e-15	0.000150682	61.5043	0.0024	0.0301	0.936	126358105	126358105	+	ENSG00000110080	ST3GAL4	ST3 beta-galactoside alpha-2,3-sialyltransferase 4
	rs11621792	14	24871926	C	T	0.546187	-0.0280458	0.00415236	1.4e-11	0.000111768	45.6188	-0.0106	0.0174	0.5418	24402720	24402720	+	ENSG00000205978	NYNRIN	NYN domain and retroviral integrase containing
	rs55714927	17	7080316	C	T	0.809006	0.0371578	0.0052294	1.2e-12	0.000123698	50.4887	0.0309	0.0227	0.1729	7176997	7176997	+	ENSG00000141505	ASGR1	asialoglycoprotein receptor 1
	rs56325564	17	45766771	G	A	0.517309	-0.0334417	0.00414314	6.9e-16	0.000159613	65.1501	-0.0056	0.0174	0.7475
	rs72631343	17	67191270	C	G	0.870979	0.0380835	0.00613599	5.4e-10	9.43809e-05	38.5214	0.0125	0.0245	0.6086	69195129	69195129	+	ENSG00000154263	ABCA10	ATP binding cassette subfamily A member 10
	rs111278137	19	45215081	G	A	0.978386	0.136081	0.0145992	1.2e-20	0.000212846	86.883	-0.0758	0.0764	0.3212	44711810	44711810	+	ENSG00000266903	CEACAM16-AS1	EHBP1 antisense RNA 1
TG	rs72986845	1	109615481	A	C	0.864446	0.0324133	0.00588633	3.7e-08	7.42926e-05	30.3218	0.0522	0.0294	0.07603	109072859	109072859	+	ENSG00000197780	TAF13	TATA-box binding protein associated factor 13
	rs6796333	3	52359678	T	C	0.819102	0.029773	0.00516727	8.3e-09	8.13408e-05	33.1987	0.0144	0.0209	0.4913	52325662	52325662	+	ENSG00000114841	DNAH1	dynein axonemal heavy chain 1
	rs2035816	4	100508556	A	G	0.915699	0.040701	0.0071803	1.4e-08	7.87248e-05	32.1309	-0.0066	0.028	0.8147	99587399	99587399	+	ENSG00000138823	MTTP	microsomal triglyceride transfer protein
	rs3857142	4	15106036	C	T	0.336594	-0.0233936	0.00422793	3.1e-08	7.50113e-05	30.6152	-0.0313	0.0167	0.06122	15104412	15104412	+	ENSG00000249252	C1QTNF7-AS1	C1QTNF7 antisense RNA 1
	rs111909590	6	160545046	C	T	0.956416	-0.0576313	0.00980604	4.2e-09	8.46279e-05	34.5404	0.0189	0.0435	0.6648	160124014	160124014	+	ENSG00000175003	SLC22A1	solute carrier family 22 member 18
	rs6938550	6	20462138	G	A	0.0858536	0.0400301	0.00709652	1.7e-08	7.79595e-05	31.8185	-0.0265	0.0283	0.3479	20461907	20461907	+	ENSG00000112242	E2F3	E2F transcription factor 3
	rs73596816	6	161017363	G	A	0.966407	0.0936957	0.0110674	2.5e-17	0.000175587	71.6714	-0.0034	0.0559	0.952	160596331	160596331	+	ENSG00000198670	LPA	lipoprotein(a)
	rs56001710	7	25983400	A	T	0.419417	0.0303073	0.00415872	3.2e-13	0.000130119	53.1096	-0.0318	0.0174	0.06798
	rs72555385	7	73123473	A	G	0.950696	-0.070737	0.00924	1.9e-14	0.000143585	58.6067	0.0634	0.0516	0.2194	73709143	73709143	+	ENSG00000106089	STX1A	syntaxin 1A
	rs144503444	8	19773155	T	C	0.981747	-0.154327	0.0149985	7.9e-25	0.000259356	105.873	0.0083	0.0527	0.8742	19915644	19915644	+	ENSG00000175445	LPL	lipoprotein lipase
	rs150564454	8	19972140	G	A	0.988526	0.125916	0.0194103	8.8e-11	0.000103103	42.0819	0.3742	0.1638	0.02231	20114629	20114629	+	ENSG00000253775	ENSG00000253775
	rs3860847	8	126631799	G	A	0.787492	-0.0351072	0.00488404	6.6e-13	0.00012659	51.6692	-0.0044	0.0182	0.8101
	rs59347135	8	19750044	C	G	0.954197	-0.0705745	0.00977678	5.3e-13	0.000127664	52.1077	-0.0836	0.0409	0.0408
	rs10882271	10	95346067	G	A	0.734213	-0.0249254	0.00450201	3.1e-08	7.51034e-05	30.6527	-0.0313	0.0174	0.07106	93586310	93586310	+	ENSG00000186188	FFAR4	free fatty acid receptor 4
	rs11231694	11	63862882	G	C	0.944204	-0.0518944	0.00873899	2.9e-09	8.63976e-05	35.2628	0.007	0.0343	0.8387	64095410	64095410	+	ENSG00000126500,ENSG00000133315,ENSG00000256824	FLRT1,MACROD1,ENSG00000256824	fibronectin leucine rich transmembrane protein 1, mono-ADP ribosylhydrolase 1
	rs141469619	11	116714293	A	G	0.989859	-0.284582	0.0210266	9.8e-42	0.000448645	183.179	0.0468	0.1347	0.7283	116843577	116843577	+	ENSG00000160584,ENSG00000235910	SIK3,APOA1-AS	SIK family kinase 3, APOA1 antisense RNA
	rs2970332	11	14360435	G	A	0.232649	-0.0263453	0.0047285	2.5e-08	7.60584e-05	31.0425	0.0296	0.0179	0.09788	14338889	14338889	+	ENSG00000133818	RRAS2	RAS related 2
	rs883863	11	116389017	G	A	0.691988	-0.0263744	0.0043446	1.3e-09	9.02915e-05	36.8522	0.0149	0.0173	0.3897
	rs633695	15	58725839	A	G	0.707646	-0.0290549	0.00439556	3.8e-11	0.000107049	43.6926	-0.0054	0.0164	0.7422	58433640	58433640	+	ENSG00000128918,ENSG00000166035	ALDH1A2,LIPC	aldehyde dehydrogenase 1 family member A2, lipase C, hepatic type
	rs9889584	17	17434141	G	A	0.937797	-0.0515168	0.00824969	4.2e-10	9.55436e-05	38.996	-0.0194	0.0313	0.5369	17530827	17530827	+	ENSG00000133027	PEMT	phosphatidylethanolamine N-methyltransferase
	rs57192995	19	8439538	G	C	0.943703	0.0561008	0.00864741	8.7e-11	0.00010312	42.0885	0.0245	0.0339	0.47	8374654	8374654	+	ENSG00000269386	RAB11B-AS1	RAB11B antisense RNA 1

## Sheet: Sheet5
Supplementary table 6. The minimum detectable odds ratio for each circulating lipid trait of the validation cohort.
Exposure	Outcome	R2	Sample size	K	OR at 80% power
ApoA1	Periodontitis	0.00562	45563	0.381	≤0.69	≥1.40
ApoB	Periodontitis	0.00142	45563	0.381	≤0.39	≥2.13
HDL-C	Periodontitis	0.00473	45563	0.381	≤0.67	≥1.44
LDL-C	Periodontitis	0.00123	45563	0.381	≤0.39	≥2.13
TG	Periodontitis	0.00262	45563	0.381	≤0.59	≥1.59

## Sheet: Sheet6
Supplementary table 7. Associations of apolipoprotein A1, apolipoprotein B, HDL-cholesterol, LDL-cholesterol, and triglycerides of the validation cohort with periodontitis in univariable Mendelian randomization analysis.
Exposure	MR								Heterogeneity(IVW)				Pleiotropy(MR-Egger test)
	Methods	nSNP	Beta	SE	OR (95%CI)	P-value	P-value for Global Test in MR-PRESSO	P-value for Distortion Test in MR-PRESSO	Cochran’s Q	df	I2	P-value	Egger-intercept	SE	P-value
ApoA1	IVW	31	0.0763877	0.090939	1.079(0.903-1.290)	0.400915			17.688	30	0	0.96337	0.0077047	0.00736934	0.304425
	MR-Egger	31	-0.0755904	0.171465	0.927(0.663-1.298)	0.662591
	Weighted median	31	0.0627321	0.13194	1.065(0.822-1.379)	0.634459
	Simple mode	31	0.015116	0.208688	1.015(0.674-1.628)	0.942738
	Weighted mode	31	0.191109	0.203799	1.211(0.812-1.805)	0.355868
	BWMR	31	0.0790751	0.091847	1.082(0.904-1.296)	0.389269
	Penalized weighted median	31	0.0632228	0.127169	1.065(0.830-1.367)	0.619079
	MR-PRESSO (raw)	31	0.0763877	0.0698278	1.079(0.941-1.238)	0.282686	0.953	NA
	MR-PRESSO (Outlier-corrected)	31	NA	NA	NA	NA
ApoB	IVW	11	0.115801	0.15914	1.123(0.822-1.534)	0.466819			8.5417	10	0	0.576078	0.0210596	0.0161086	0.223505
	MR-Egger	11	-0.36037	0.397475	0.697(0.320-1.520)	0.388223
	Weighted median	11	0.141776	0.211779	1.152(0.761-1.745)	0.503205
	Simple mode	11	0.181136	0.323023	1.199(0.636-2.258)	0.587309
	Weighted mode	11	0.162922	0.262797	1.177(0.703-1.970)	0.549152
	BWMR	11	0.121322	0.162116	1.129(0.822-1.551)	0.454238
	Penalized weighted median	11	0.141776	0.203955	1.152(0.773-1.719)	0.48697
	MR-PRESSO (raw)	11	0.115801	0.14708	1.123(0.842-1.498)	0.449345	0.621	NA
	MR-PRESSO (Outlier-corrected)	11	NA	NA	NA	NA
HDL-C	IVW	26	0.0253719	0.0968226	1.026(0.848-1.240)	0.793286			18.5872	25	0	0.816471	-0.000661621	0.00833293	0.937374
	MR-Egger	26	0.0383955	0.190472	1.039(0.715-1.509)	0.841944
	Weighted median	26	0.0898612	0.136902	1.094(0.837-1.431)	0.511572
	Simple mode	26	0.216132	0.220601	1.241(0.806-1.913)	0.336599
	Weighted mode	26	0.155733	0.181211	1.169(0.819-1.667)	0.398284
	BWMR	26	0.0269698	0.0979483	1.027(0.848-1.245)	0.78305
	Penalized weighted median	26	0.0903316	0.130789	1.095(0.847-1.414)	0.489776
	MR-PRESSO (raw)	26	0.0253719	0.0834861	1.026(0.871-1.208)	0.763714	0.83	NA
	MR-PRESSO (Outlier-corrected)	26	NA	NA	NA	NA
LDL-C	IVW	9	0.0112627	0.21913	1.011(0.658-1.554)	0.959009			11.9986	8	0.333254	0.151267	0.0307991	0.0193777	0.155994
	MR-Egger	9	-0.66845	0.472453	0.513(0.203-1.294)	0.200021
	Weighted median	9	-0.0133198	0.256047	0.987(0.597-1.630)	0.958512
	Simple mode	9	0.1672	0.386246	1.182(0.554-2.520)	0.676532
	Weighted mode	9	0.0279389	0.375355	1.028(0.493-2.146)	0.942493
	BWMR	9	-0.0416114	0.2204	0.959(0.623-1.478)	0.85025
	Penalized weighted median	9	0.0263534	0.238125	1.027(0.644-1.637)	0.911878
	MR-PRESSO (raw)	9	0.0112627	0.21913	1.011(0.658-1.554)	0.960269	0.173	NA
	MR-PRESSO (Outlier-corrected)	9	NA	NA	NA	NA
TG	IVW	21	0.0747555	0.163329	1.078(0.782-1.484)	0.647168			30.1681	20	0.337049	0.0671749	0.0025661	0.0136295	0.852658
	MR-Egger	21	0.0198946	0.336058	1.020(0.528-1.971)	0.953411
	Weighted median	21	-0.048341	0.201136	0.953(0.642-1.413)	0.810067
	Simple mode	21	-0.0403863	0.334624	0.960(0.498-1.851)	0.905139
	Weighted mode	21	-0.0279408	0.265508	0.972(0.578-1.636)	0.917237
	BWMR	21	0.0808846	0.154821	1.084(0.800-1.469)	0.601365
	Penalized weighted median	21	-0.0494789	0.195617	0.952(0.649-1.396)	0.800316
	MR-PRESSO (raw)	21	0.0747555	0.163329	1.078(0.782-1.484)	0.652101	0.077	NA
	MR-PRESSO (Outlier-corrected)	21	NA	NA	NA	NA

## Sheet: Sheet7
Supplementary table 8. Harmonized dataset of multivariable Mendelian randomization for the effect of circulating lipid traits on periodontitis.
SNP	EA	OA	BETA						SE						P-value
			ApoA1	ApoB	HDL-C	LDL-C	TG	Periodontitis	ApoA1	ApoB	HDL-C	LDL-C	TG	Periodontitis	ApoA1	ApoB	HDL-C	LDL-C	TG	Periodontitis
rs10184376	T	C	0.002	-0.0293	-0.0058	-0.0284	-0.0052	0.0005	0.0047	0.0044	0.0046	0.0044	0.0044	0.0259	0.6715	4.02e-11	0.2146	1.54e-10	0.2419	0.9832
rs10189685	A	G	-0.0133	-0.0222	-0.0194	-0.024	-0.0094	0.0099	0.0027	0.0026	0.0027	0.0026	0.0026	0.0171	1.04e-06	1.7e-17	1.01e-12	3.37e-20	0.0003084	0.5652
rs10229964	G	A	-0.0255	-0.0119	-0.0246	-0.0164	0.0068	0.0168	0.0025	0.0024	0.0025	0.0024	0.0024	0.0156	1.32e-23	1.08e-06	3.31e-22	1.36e-11	0.005308	0.2815
rs10231964	A	G	-0.0007	0.0206	0.0006	0.0206	0.002	-0.0148	0.0026	0.0024	0.0026	0.0024	0.0024	0.0162	0.7699	3.45e-17	0.8245	3.6e-17	0.4208	0.3588
rs10451452	C	G	-0.0055	0.0036	-0.0089	0.0015	0.0138	-0.0236	0.0026	0.0025	0.0026	0.0025	0.0025	0.0169	0.03579	0.1497	0.000665	0.5356	3.03e-08	0.1632
rs10495703	T	C	-0.0214	-0.0108	-0.0171	-0.0173	-0.0136	0.0009	0.0025	0.0024	0.0025	0.0024	0.0024	0.0153	8.98e-18	6.47e-06	6.89e-12	3.88e-13	1.11e-08	0.9507
rs1050069	T	C	0.0023	0.0024	0.0035	0.0059	0.0145	-0.027	0.0025	0.0024	0.0025	0.0024	0.0024	0.0159	0.3585	0.3235	0.1626	0.01399	1.43e-09	0.08907
rs1062048	C	T	0.0122	-0.0034	0.0161	-0.0008	-0.0108	0.0188	0.0029	0.0027	0.0029	0.0027	0.0027	0.0177	2.13e-05	0.2096	1.51e-08	0.7763	7.72e-05	0.2896
rs10773112	T	C	0.04	-0.0015	0.0413	0.0061	-0.001	0.0207	0.0028	0.0027	0.0028	0.0027	0.0027	0.0177	8.14e-47	0.5604	4.59e-50	0.02153	0.6951	0.2425
rs10791660	A	C	-0.0193	-0.0212	-0.0171	-0.0241	0.0009	0.003	0.0032	0.0031	0.0032	0.0031	0.0031	0.0208	1.99e-09	4.88e-12	9.98e-08	3.83e-15	0.7615	0.8853
rs10835851	C	T	-0.0048	0.0189	-0.0071	0.0171	0.0117	0.0093	0.0034	0.0033	0.0034	0.0033	0.0033	0.0214	0.1581	6.73e-09	0.03668	1.63e-07	0.0003304	0.6653
rs10876171	A	G	-0.0083	-0.0138	-0.0075	-0.0156	-0.0036	-0.0066	0.0026	0.0025	0.0026	0.0025	0.0025	0.0174	0.001328	2.51e-08	0.003448	3.02e-10	0.1454	0.7041
rs11078411	T	C	-0.001	0.0178	-0.0007	0.0165	0.0064	0.0225	0.0032	0.003	0.0032	0.003	0.003	0.0192	0.755	4.08e-09	0.8183	5.22e-08	0.03504	0.2419
rs11080054	A	G	-0.0242	0.014	-0.0159	0.0126	-0.0104	0.0041	0.0025	0.0024	0.0025	0.0024	0.0024	0.0159	2.07e-21	8.43e-09	3.82e-10	2.01e-07	1.95e-05	0.7962
rs11211062	A	G	-0.0031	0.0176	-0.0034	0.0167	0.0077	0.0266	0.0034	0.0032	0.0033	0.0032	0.0032	0.0213	0.3561	3.89e-08	0.314	1.76e-07	0.01629	0.2116
rs1132274	A	C	-0.0289	0.0157	-0.0215	0.0091	0.0018	0.0139	0.0034	0.0033	0.0034	0.0033	0.0033	0.021	3.15e-17	1.57e-06	3.05e-10	0.005302	0.5759	0.5067
rs113629348	T	C	0.0791	0.0086	0.0688	0.0121	0.0078	0.0268	0.0078	0.0074	0.0078	0.0074	0.0074	0.0683	3.12e-24	0.2483	8.51e-19	0.1043	0.2909	0.6947
rs114166723	A	G	0.0006	-0.0594	-0.0022	-0.0609	-0.0147	0.0608	0.0086	0.0083	0.0086	0.0083	0.0083	0.0657	0.9459	7.6e-13	0.8008	1.82e-13	0.07472	0.3544
rs11563251	T	C	-0.0033	0.0301	-0.0045	0.0292	0.0165	-0.001	0.0039	0.0037	0.0039	0.0037	0.0037	0.0248	0.3977	7.23e-16	0.2455	5.35e-15	9.48e-06	0.9692
rs11626364	C	T	0.0249	-0.0205	0.0246	-0.0179	-0.0003	-0.0281	0.0035	0.0033	0.0035	0.0033	0.0033	0.0221	7.25e-13	6.52e-10	1.15e-12	6.49e-08	0.929	0.2031
rs11630209	T	C	0.0184	-0.0065	0.02	-0.0044	-0.0137	0.036	0.0028	0.0026	0.0028	0.0026	0.0026	0.0174	3.32e-11	0.01473	3.96e-13	0.09411	2.03e-07	0.03891
rs11647008	C	T	-0.013	-0.0003	-0.0172	-0.0048	0.0141	0.0108	0.0025	0.0024	0.0025	0.0024	0.0024	0.0164	2.41e-07	0.9073	7.53e-12	0.04439	4.96e-09	0.5108
rs11670864	T	G	0.0006	0.0177	0.0025	0.018	-0.0044	0.015	0.0032	0.0031	0.0032	0.0031	0.0031	0.0209	0.8425	1.19e-08	0.4444	6.14e-09	0.1555	0.4753
rs11683091	T	C	-0.0035	0.0144	0.0007	0.0143	-0.0007	0.0254	0.0026	0.0025	0.0026	0.0025	0.0025	0.0175	0.1887	1.21e-08	0.7913	1.56e-08	0.7966	0.147
rs117106519	T	C	0.0112	-0.0535	0.0243	-0.0386	-0.0069	-0.2296	0.0098	0.0093	0.0097	0.0093	0.0093	0.1028	0.2512	1.01e-08	0.01236	3.47e-05	0.4595	0.02548
rs117262820	G	A	-0.0391	0.0202	-0.0548	0.0157	0.0142	0.032	0.008	0.0076	0.0079	0.0076	0.0076	0.0722	9.08e-07	0.008102	5.61e-12	0.03886	0.06139	0.6573
rs117371741	T	C	-0.0791	-0.0085	-0.073	-0.0138	0.0049	-0.0291	0.0112	0.0107	0.0112	0.0107	0.0107	0.0646	1.41e-12	0.4285	5.93e-11	0.1948	0.6462	0.6523
rs11743000	T	C	-0.0134	0.0064	-0.0173	0.0031	0.0163	-0.0035	0.0031	0.003	0.0031	0.003	0.003	0.0218	1.89e-05	0.03317	3.1e-08	0.3005	5.52e-08	0.8731
rs117794084	T	G	-0.0629	0.0502	-0.0832	0.0393	0.1343	-0.0006	0.01	0.0096	0.01	0.0096	0.0096	0.0734	3.13e-10	1.67e-07	6.94e-17	3.94e-05	8.43e-45	0.9933
rs117853493	A	G	0.0547	-0.0158	0.0632	-0.0057	-0.0536	0.1325	0.0104	0.0099	0.0103	0.0099	0.0099	0.0839	1.38e-07	0.1118	1.02e-09	0.5657	6e-08	0.1144
rs117867911	T	C	-0.0124	0.0471	-0.0098	0.0422	0.0229	-0.0777	0.007	0.0066	0.0069	0.0066	0.0066	0.0956	0.07541	1.37e-12	0.1594	1.97e-10	0.0005543	0.4164
rs117911817	A	G	-0.0601	-0.0095	-0.0461	-0.0105	-0.0244	-0.1359	0.0094	0.009	0.0094	0.009	0.009	0.0797	1.79e-10	0.2919	9.37e-07	0.2438	0.006565	0.08792
rs11920045	A	G	-0.04	-0.0112	-0.0514	-0.0211	0.0275	0.0215	0.007	0.0067	0.0069	0.0066	0.0066	0.0417	9.39e-09	0.09375	1.42e-13	0.001467	3.58e-05	0.6054
rs12201275	G	C	-0.0125	-0.0208	-0.0129	-0.0225	-0.0037	-0.012	0.0025	0.0024	0.0025	0.0024	0.0024	0.0156	7.19e-07	6.96e-18	3.22e-07	8.81e-21	0.1253	0.4399
rs12336893	G	T	0.0053	-0.0294	-0.004	-0.0336	0.0031	0.0143	0.0053	0.0051	0.0053	0.0051	0.0051	0.0331	0.326	9.69e-09	0.4529	5.48e-11	0.5495	0.6667
rs13236513	A	G	-0.0107	0.0097	-0.0199	0.0038	0.0393	0.1148	0.0075	0.0072	0.0075	0.0071	0.0071	0.1502	0.1518	0.1774	0.007708	0.5937	3.67e-08	0.4445
rs13270830	C	A	-0.0177	0.0028	-0.0172	0.0011	-0.0015	-0.0204	0.0028	0.0026	0.0028	0.0026	0.0026	0.0167	1.42e-10	0.2953	4.39e-10	0.6799	0.5719	0.2239
rs13273592	C	T	-0.0166	0.0207	-0.0254	0.0175	0.032	-0.0205	0.0028	0.0026	0.0028	0.0026	0.0026	0.017	1.69e-09	4.75e-15	2.97e-20	3.06e-11	5.26e-34	0.2269
rs13301187	A	C	-0.003	0.0183	-0.0012	0.0205	-0.0031	0	0.0033	0.0031	0.0032	0.0031	0.0031	0.0208	0.3497	4.18e-09	0.7018	4.09e-11	0.3224	0.9985
rs13315871	A	G	-0.0025	-0.0393	-0.0076	-0.0412	-0.0016	0.0029	0.0044	0.0042	0.0044	0.0042	0.0042	0.028	0.5655	1.51e-20	0.08334	1.52e-22	0.7039	0.9179
rs1572912	C	T	-0.0085	-0.0027	-0.0154	-0.0064	0.0108	-0.0152	0.0028	0.0027	0.0028	0.0027	0.0027	0.0169	0.002236	0.3104	2.68e-08	0.01597	4.63e-05	0.3687
rs1653636	C	T	0.0071	-0.0144	0.0037	-0.0149	0.0013	-0.0002	0.0028	0.0026	0.0028	0.0026	0.0026	0.0169	0.009955	4.9e-08	0.1774	1.66e-08	0.6107	0.9898
rs1661052	A	G	0.0334	0.0175	0.0305	0.024	-0.0026	0.0104	0.0043	0.0041	0.0043	0.0041	0.0041	0.0258	9.51e-15	2.14e-05	1.33e-12	5.6e-09	0.5195	0.6865
rs1672867	G	A	0.1138	-0.0456	0.1422	-0.0423	-0.0195	-0.015	0.01	0.0096	0.01	0.0096	0.0096	0.0459	5.48e-30	1.92e-06	4.54e-46	9.73e-06	0.0407	0.7435
rs1689800	G	A	-0.0137	0.0166	-0.0237	0.0156	0.0034	-0.0108	0.0026	0.0025	0.0026	0.0025	0.0025	0.0161	1.33e-07	2.63e-11	5.87e-20	3.53e-10	0.1655	0.5039
rs16965150	T	C	0.0513	-0.0096	0.0653	-0.0039	-0.0109	-0.003	0.0076	0.0073	0.0076	0.0073	0.0073	0.0603	1.99e-11	0.1911	1e-17	0.5941	0.1367	0.9605
rs16988099	G	A	0.0385	-0.0568	0.0306	-0.0298	-0.0202	-0.0268	0.0101	0.0096	0.01	0.0096	0.0096	0.0575	0.0001268	3.41e-09	0.002307	0.001902	0.03487	0.6419
rs17129638	C	T	-0.035	-0.011	-0.0334	-0.0192	0.019	0.0146	0.0035	0.0033	0.0035	0.0033	0.0033	0.0201	6.15e-24	0.0009665	4.2e-22	6.5e-09	1.03e-08	0.4671
rs1714013	A	G	0.0111	-0.016	0.0083	-0.0145	-0.0018	-0.0204	0.003	0.0028	0.0029	0.0028	0.0028	0.0191	0.0001646	1.6e-08	0.004978	2.71e-07	0.5349	0.2864
rs17145265	C	T	0.0121	-0.0077	0.0161	-0.0047	-0.0188	0.0018	0.0028	0.0027	0.0028	0.0027	0.0027	0.017	2.02e-05	0.004757	1.33e-08	0.08411	4.26e-12	0.9176
rs17343777	A	T	-0.0176	-0.0256	-0.0204	-0.0272	-0.0024	-0.0009	0.0032	0.0031	0.0032	0.0031	0.0031	0.0216	6.43e-08	1.69e-16	2.92e-10	2.03e-18	0.435	0.9652
rs17512204	A	G	0.0084	-0.0442	0.0039	-0.0471	-0.0129	0.0193	0.0046	0.0043	0.0045	0.0043	0.0043	0.0299	0.06458	3.11e-24	0.388	2.36e-27	0.003049	0.5196
rs17883513	G	A	0.0395	0.0044	0.047	0.0091	-0.0094	0.0472	0.0069	0.0066	0.0069	0.0066	0.0066	0.0479	9.33e-09	0.5075	7.64e-12	0.1671	0.1534	0.3236
rs1808458	T	C	-0.0019	0.0408	0.0006	0.0462	0.0059	0.0232	0.0056	0.0053	0.0055	0.0053	0.0053	0.0322	0.727	1.51e-14	0.9095	2.82e-18	0.2673	0.4709
rs1852029	T	G	0.0112	-0.003	0.014	-0.0029	-0.0093	0.0091	0.0025	0.0024	0.0025	0.0024	0.0024	0.0156	7.02e-06	0.2009	2e-08	0.222	0.0001009	0.56
rs1902023	C	A	0.0223	0.0121	0.0139	0.0157	0.0102	-0.0113	0.0025	0.0024	0.0025	0.0024	0.0024	0.0243	3.14e-19	3.88e-07	2.52e-08	4.07e-11	1.85e-05	0.6425
rs1982784	G	A	0.0057	-0.0148	0.0079	-0.011	-0.0195	-0.013	0.0032	0.0031	0.0032	0.0031	0.0031	0.02	0.07536	1.54e-06	0.01353	0.0003373	2.28e-10	0.5145
rs1997833	C	T	0.0032	0.0302	-0.003	0.0311	0.0151	-0.0279	0.0029	0.0027	0.0029	0.0027	0.0027	0.017	0.2703	2.69e-28	0.2898	7.5e-30	3.07e-08	0.1005
rs2026847	G	T	-0.0158	0.0019	-0.0172	0.0023	0.0075	0.0185	0.0028	0.0027	0.0028	0.0027	0.0027	0.0187	2.44e-08	0.4838	1.07e-09	0.3865	0.005635	0.3221
rs204906	T	C	0.0657	-0.0637	0.0589	-0.0501	-0.0393	0.0064	0.007	0.0067	0.007	0.0067	0.0067	0.0477	7.68e-21	2.04e-21	3.67e-17	7.42e-14	4.25e-09	0.8929
rs2055568	A	T	0.0154	-0.0147	0.0137	-0.0116	-0.0118	-0.0151	0.0027	0.0026	0.0027	0.0026	0.0026	0.0175	1.81e-08	2.15e-08	5.05e-07	9.45e-06	6.81e-06	0.3877
rs213481	T	C	0.0097	-0.0124	0.0095	-0.0128	-0.0158	-0.0181	0.0025	0.0024	0.0025	0.0024	0.0024	0.0157	0.0001112	2.51e-07	0.0001413	9.29e-08	3.74e-11	0.2485
rs2201002	A	G	0.0156	-0.0026	0.0134	0.0004	-0.0068	0.002	0.0026	0.0025	0.0026	0.0025	0.0025	0.0159	1.12e-09	0.2809	1.8e-07	0.8779	0.00525	0.8986
rs2235147	C	T	-0.0051	-0.0138	-0.0048	-0.0152	-0.0053	-0.0182	0.0027	0.0026	0.0027	0.0026	0.0026	0.0164	0.06056	1.04e-07	0.07619	4.33e-09	0.0419	0.2655
rs2255437	G	A	0.0073	-0.0199	0.0021	-0.0189	-0.0056	-0.0042	0.0025	0.0024	0.0025	0.0024	0.0024	0.0171	0.003496	9.44e-17	0.4035	2.53e-15	0.01956	0.8074
rs2268840	C	T	0.0083	-0.0012	0.0167	0.0009	-0.0018	0.034	0.003	0.0029	0.003	0.0029	0.0029	0.0209	0.005391	0.6834	2.05e-08	0.7432	0.5375	0.1032
rs2270788	C	T	0.0427	0.0052	0.0372	0.0122	-0.0043	0.0017	0.0041	0.0039	0.0041	0.0039	0.0039	0.0247	2.52e-25	0.183	1.07e-19	0.00178	0.2704	0.9458
rs2287623	A	G	-0.012	-0.0241	-0.0096	-0.0259	-0.0034	0.0055	0.0025	0.0024	0.0025	0.0024	0.0024	0.0155	2.71e-06	5.05e-23	0.0001504	1.98e-26	0.1565	0.7239
rs2297409	A	G	-0.0392	-0.0028	-0.035	-0.008	-0.0079	-0.0094	0.0031	0.003	0.0031	0.003	0.003	0.0192	5.32e-36	0.3409	2.72e-29	0.007624	0.008373	0.6257
rs2298624	T	C	0.036	0.0019	0.0327	0.0116	0.0056	0.0004	0.0037	0.0035	0.0037	0.0035	0.0035	0.0217	1.31e-22	0.587	4.97e-19	0.000926	0.1143	0.9836
rs2395943	G	A	0.028	-0.022	0.0213	-0.0152	0.0031	-0.0258	0.0026	0.0024	0.0025	0.0024	0.0024	0.0155	5.8e-28	2.22e-19	5.75e-17	4.93e-10	0.1995	0.09658
rs2657888	G	T	-0.0001	0.0108	-0.0056	0.009	0.0149	0.0077	0.0026	0.0025	0.0026	0.0025	0.0025	0.0162	0.9822	1.43e-05	0.03032	0.0002738	1.73e-09	0.633
rs2710642	A	G	-0.0061	0.0256	-0.0038	0.0269	0.0034	-0.004	0.0027	0.0026	0.0027	0.0025	0.0025	0.0164	0.02297	9.63e-24	0.1559	3.88e-26	0.1873	0.8054
rs2758886	A	G	0.0115	0.0211	0.0067	0.0181	0.0018	0.022	0.0027	0.0026	0.0027	0.0026	0.0026	0.0171	2.66e-05	9.52e-16	0.01454	4.57e-12	0.497	0.1998
rs2768541	G	A	-0.0144	0.0056	-0.0202	0.0018	0.0181	-0.0191	0.0031	0.0029	0.0031	0.0029	0.0029	0.0197	2.88e-06	0.05476	4.04e-11	0.5354	7.06e-10	0.331
rs2776944	C	A	0.0169	-0.0005	0.0171	0.0014	-0.0079	0.0128	0.0027	0.0026	0.0027	0.0026	0.0026	0.0165	7e-10	0.8465	4.68e-10	0.5809	0.002612	0.4392
rs2792751	C	T	-0.0416	-0.0129	-0.04	-0.0253	0.0191	-0.001	0.0028	0.0027	0.0028	0.0027	0.0027	0.0169	2.4e-49	1.65e-06	5.72e-46	4.48e-21	1.08e-12	0.9508
rs28385651	C	T	-0.023	0.0548	-0.0281	0.0422	0.0272	0.0562	0.0068	0.0065	0.0067	0.0064	0.0064	0.0464	0.0006478	2.03e-17	3.09e-05	5.89e-11	2.41e-05	0.2257
rs28404324	T	C	0.0086	0.0081	0.0001	0.0088	0.0262	0.0028	0.0046	0.0044	0.0046	0.0044	0.0044	0.0296	0.06539	0.06827	0.9826	0.04775	3.5e-09	0.9259
rs2928619	T	C	0.0076	0.011	0.0073	0.0141	-0.0042	0.017	0.0026	0.0025	0.0026	0.0025	0.0025	0.0168	0.003588	1.22e-05	0.005048	1.78e-08	0.09464	0.3126
rs3010271	G	A	-0.0056	-0.0194	0.0019	-0.0187	-0.0115	0.0174	0.003	0.0029	0.003	0.0029	0.0029	0.0196	0.06524	1.95e-11	0.5187	1.04e-10	6.35e-05	0.3733
rs330089	C	T	0.0272	0.0167	0.0266	0.0199	0.003	0.011	0.0042	0.004	0.0042	0.004	0.004	0.0256	6.86e-11	2.84e-05	1.55e-10	5.87e-07	0.446	0.6676
rs34114202	A	G	0.0034	-0.0166	0.0018	-0.017	-0.0039	-0.0051	0.0032	0.003	0.0032	0.003	0.003	0.0199	0.2838	4.51e-08	0.5749	1.86e-08	0.1947	0.7958
rs34140562	T	G	-0.0199	0.0202	-0.0231	0.0159	0.0273	0.0175	0.0032	0.003	0.0031	0.003	0.003	0.02	3.04e-10	1.96e-11	2.14e-13	1.42e-07	1.2e-19	0.3804
rs343106	T	C	0.0149	-0.0041	0.0121	-0.0045	0.0027	-0.0132	0.0027	0.0026	0.0027	0.0026	0.0026	0.017	2.79e-08	0.1077	5.9e-06	0.07982	0.2954	0.4378
rs34579698	A	G	0.0005	0.0149	-0.001	0.0153	0.007	-0.0033	0.0026	0.0025	0.0026	0.0025	0.0025	0.016	0.855	2.76e-09	0.6893	1.09e-09	0.005319	0.8371
rs34875072	T	G	0.0099	-0.0172	0.0222	-0.0131	-0.0407	0.0685	0.0066	0.0063	0.0066	0.0063	0.0063	0.0423	0.131	0.006126	0.000704	0.03664	8.82e-11	0.1053
rs34931250	T	C	-0.055	0.0351	-0.055	0.0346	0.0249	-0.0228	0.0054	0.0052	0.0054	0.0052	0.0052	0.0421	4.69e-24	1.37e-11	3.49e-24	2.74e-11	1.64e-06	0.588
rs35168378	T	C	-0.0031	0.0301	-0.0097	0.0208	0.0402	0.16	0.0076	0.0073	0.0076	0.0073	0.0073	0.0851	0.6821	3.67e-05	0.2032	0.004242	3.39e-08	0.06001
rs35477346	C	T	-0.0042	0.0017	-0.0064	0.0027	0.0151	0.0184	0.0027	0.0026	0.0027	0.0026	0.0026	0.0197	0.1227	0.5143	0.0185	0.2992	6.79e-09	0.3508
rs35742417	A	C	0.0159	-0.0046	0.0186	-0.0016	-0.0154	0.0069	0.0032	0.0031	0.0032	0.0031	0.0031	0.022	8.23e-07	0.1341	7.18e-09	0.6136	5.96e-07	0.7523
rs35756394	G	A	-0.0196	0.0208	-0.0289	0.0181	0.0345	0.0069	0.0046	0.0044	0.0046	0.0044	0.0044	0.0309	2.21e-05	2.38e-06	3.37e-10	4.22e-05	4.96e-15	0.823
rs35860312	C	T	0.0199	-0.0118	0.0241	-0.0071	-0.0287	0.0073	0.0032	0.003	0.0032	0.003	0.003	0.0202	2.75e-10	9.66e-05	2.15e-14	0.01853	1.71e-21	0.717
rs35882350	G	A	-0.0053	0.0191	-0.0004	0.0206	-0.0001	0.0074	0.0028	0.0027	0.0028	0.0027	0.0027	0.0194	0.05969	1.7e-12	0.9	3.02e-14	0.9576	0.7031
rs3751120	T	C	-0.0248	0.0284	-0.0342	0.0205	0.04	-0.025	0.0047	0.0045	0.0047	0.0045	0.0045	0.0254	1.54e-07	3.65e-10	4.48e-13	5.59e-06	7.22e-19	0.3257
rs3798158	G	T	-0.0245	-0.019	-0.0422	-0.0224	0.0193	-0.0377	0.0056	0.0053	0.0055	0.0053	0.0053	0.0429	1.02e-05	0.0003526	2.9e-14	2.52e-05	0.000269	0.3798
rs3828946	T	C	0.0298	0.0027	0.0267	0.0086	0.002	-0.003	0.0028	0.0027	0.0028	0.0027	0.0027	0.0173	1.27e-26	0.307	7.06e-22	0.001172	0.4485	0.8636
rs390299	A	G	-0.0193	0.0092	-0.0156	0.0054	0.002	-0.0011	0.0026	0.0025	0.0026	0.0025	0.0025	0.0161	8.89e-14	0.0002084	1.46e-09	0.02966	0.4192	0.9479
rs3912391	A	G	0.017	-0.0004	0.015	0.0034	-0.0121	-0.0089	0.0025	0.0024	0.0025	0.0024	0.0024	0.0153	1.29e-11	0.8768	2.3e-09	0.1593	4.11e-07	0.5623
rs42124	A	G	-0.0076	0.0641	-0.032	0.0538	0.0829	0.0784	0.0075	0.0071	0.0074	0.0071	0.0071	0.1041	0.3103	2.12e-19	1.71e-05	3.85e-14	2.03e-31	0.4514
rs4253772	T	C	-0.0036	0.0156	-0.0053	0.0153	0.0249	0.0154	0.004	0.0038	0.004	0.0038	0.0038	0.0256	0.3746	4.57e-05	0.1851	6.14e-05	7.16e-11	0.5469
rs4302748	A	G	-0.0137	0.0179	-0.0171	0.0218	0.0075	0.021	0.0032	0.0031	0.0032	0.003	0.003	0.0194	1.82e-05	4.89e-09	7.36e-08	8.02e-13	0.01328	0.2779
rs4310184	C	T	-0.0022	-0.0146	-0.0016	-0.0162	-0.0009	0.0074	0.003	0.0028	0.0029	0.0028	0.0028	0.0181	0.4503	2.18e-07	0.585	1.03e-08	0.7526	0.6825
rs435234	C	T	-0.0142	0.0011	-0.0166	-0.0003	0.0087	-0.0162	0.003	0.0029	0.003	0.0029	0.0028	0.0198	1.84e-06	0.6929	2.59e-08	0.917	0.002194	0.4142
rs4650994	A	G	-0.0186	0.0014	-0.0218	-0.0028	0.0129	0.011	0.0025	0.0024	0.0025	0.0024	0.0024	0.0154	8.93e-14	0.5492	2.69e-18	0.2464	6.67e-08	0.4765
rs4689635	C	T	0.0007	0.0159	0.0029	0.0163	0.005	0.0048	0.0027	0.0026	0.0027	0.0025	0.0025	0.0168	0.7884	4.49e-10	0.2774	1.58e-10	0.04953	0.7741
rs4720272	T	G	0.0141	-0.0049	0.0163	-0.0028	-0.0035	-0.0121	0.0029	0.0028	0.0029	0.0027	0.0027	0.0177	9.44e-07	0.0721	1.41e-08	0.3128	0.196	0.4968
rs4751996	G	A	-0.01	0.0149	-0.0106	0.0158	0.0064	0.0032	0.0025	0.0024	0.0025	0.0024	0.0024	0.0159	6.41e-05	5.3e-10	2.16e-05	3.83e-11	0.007511	0.8408
rs4784719	A	G	-0.0449	0.0146	-0.0593	0.0117	0.0125	0.0303	0.0038	0.0036	0.0038	0.0036	0.0036	0.024	1.15e-32	5.18e-05	7.13e-56	0.001192	0.0005161	0.2061
rs4850047	C	T	-0.025	-0.0188	-0.0274	-0.0238	0.0154	-0.0167	0.0037	0.0035	0.0037	0.0035	0.0035	0.0216	8.7e-12	8.59e-08	6.21e-14	1.07e-11	1.09e-05	0.4374
rs4855697	G	A	0.0178	0.0004	0.0125	0.0002	0.0029	-0.029	0.0025	0.0024	0.0025	0.0024	0.0024	0.0157	2.02e-12	0.8673	7.3e-07	0.918	0.2275	0.06427
rs4942486	C	T	0.0015	-0.0313	-0.0014	-0.0255	-0.0001	-0.0041	0.0025	0.0024	0.0025	0.0024	0.0024	0.0153	0.5504	1.44e-39	0.5761	6.49e-27	0.9676	0.7891
rs4983387	A	G	-0.0408	0.0003	-0.0377	-0.0071	0.0104	0.0201	0.004	0.0039	0.004	0.0039	0.0039	0.0293	6.5e-24	0.948	8.31e-21	0.06663	0.006814	0.4918
rs505151	A	G	0.012	-0.0928	-0.0018	-0.0974	0.008	0.0148	0.0068	0.0065	0.0068	0.0065	0.0065	0.0375	0.07874	4.92e-46	0.7885	9.55e-51	0.2157	0.6926
rs5093	A	G	0.0893	-0.0181	0.0738	-0.0098	-0.0498	-0.0768	0.0091	0.0086	0.009	0.0086	0.0086	0.0456	6.94e-23	0.03616	3.27e-16	0.2543	7.49e-09	0.09174
rs55714927	T	C	-0.0091	-0.0471	0.0025	-0.0434	-0.0166	-0.0309	0.0032	0.0031	0.0032	0.0031	0.0031	0.0227	0.00435	1.87e-53	0.4294	8.96e-46	5.36e-08	0.1729
rs55784804	T	G	0.0135	0.0217	0.0118	0.0248	0.0165	0.0038	0.0041	0.004	0.0041	0.004	0.004	0.0296	0.001172	4.57e-08	0.004175	3.83e-10	3.2e-05	0.8981
rs5888	G	A	-0.0314	-0.0001	-0.036	-0.0066	0.0034	0.0128	0.0025	0.0024	0.0025	0.0024	0.0024	0.0157	3.82e-36	0.9549	2.52e-47	0.005717	0.1499	0.4155
rs6013844	C	T	-0.0027	0.012	-0.0013	0.0134	0.0103	0.0203	0.0025	0.0024	0.0025	0.0024	0.0024	0.0154	0.2885	4.95e-07	0.5903	1.94e-08	1.68e-05	0.1868
rs6065347	C	T	0.0031	0.0209	0.0044	0.0217	-0.0004	-0.0267	0.003	0.0029	0.003	0.0029	0.0029	0.0184	0.3137	4.88e-13	0.1416	6.71e-14	0.8964	0.1467
rs61202793	C	T	0.0588	-0.0113	0.078	-0.0096	-0.0184	-0.0882	0.0091	0.0087	0.0091	0.0087	0.0087	0.0744	1.1e-10	0.1969	8.95e-18	0.2696	0.03443	0.236
rs618237	C	T	-0.0175	-0.0032	-0.0151	-0.0073	-0.0021	0.0005	0.0032	0.003	0.0032	0.003	0.003	0.0192	3.76e-08	0.2901	2.1e-06	0.01596	0.4833	0.9773
rs621167	C	A	0.0018	0.016	-0.0014	0.0159	0.0052	0.0138	0.0025	0.0024	0.0025	0.0024	0.0024	0.0155	0.4787	3.89e-11	0.5696	5.36e-11	0.03096	0.3714
rs62428761	A	G	0.013	-0.0068	0.0208	-0.0027	-0.0153	-0.0417	0.0037	0.0035	0.0037	0.0035	0.0035	0.0248	0.0004793	0.05553	2.03e-08	0.4471	1.65e-05	0.09293
rs631408	C	T	0.0043	0.0113	0.0081	0.0162	0.0081	-0.0153	0.0026	0.0025	0.0026	0.0025	0.0025	0.0158	0.09754	4.01e-06	0.001658	3.45e-11	0.0008924	0.3315
rs6440125	A	G	0.0045	-0.0171	0.0052	-0.0177	-0.0152	0.0081	0.0025	0.0024	0.0025	0.0024	0.0024	0.0157	0.07471	1.35e-12	0.04046	2.33e-13	2.56e-10	0.6054
rs6504487	A	C	-0.0061	0.0171	-0.0094	0.0135	0.0072	0.0034	0.0025	0.0024	0.0025	0.0024	0.0024	0.0155	0.01415	7.88e-13	0.0001787	1.74e-08	0.002704	0.8278
rs6560501	G	A	-0.002	-0.0126	-0.0028	-0.0136	0	-0.0052	0.0025	0.0024	0.0025	0.0024	0.0024	0.0153	0.421	1.25e-07	0.2638	1.19e-08	0.9925	0.7341
rs6589114	C	A	-0.0199	0.0026	-0.0177	0.0011	0.0104	0.0232	0.0027	0.0026	0.0027	0.0026	0.0026	0.0171	2.99e-13	0.3224	8.16e-11	0.6783	6.25e-05	0.1733
rs66777321	A	G	-0.0119	-0.0211	-0.0097	-0.0207	-0.0033	-0.0462	0.0036	0.0034	0.0035	0.0034	0.0034	0.0235	0.0008565	5.8e-10	0.006462	1.04e-09	0.3357	0.04941
rs67710536	C	A	0.0136	0.0266	0.0212	0.0336	0.0008	-0.014	0.0045	0.0043	0.0045	0.0043	0.0043	0.0255	0.002286	4.43e-10	2.03e-06	3.62e-15	0.8533	0.5818
rs6785049	A	G	-0.0186	-0.0115	-0.0142	-0.0174	-0.0078	0.0136	0.0026	0.0025	0.0026	0.0025	0.0025	0.0157	6.2e-13	3.09e-06	3.47e-08	1.71e-12	0.001618	0.3881
rs6987457	A	C	-0.0246	0.0114	-0.0292	0.0053	0.0205	0.0211	0.0025	0.0024	0.0025	0.0024	0.0024	0.0158	8.98e-23	2.2e-06	2e-31	0.02622	1.21e-17	0.1821
rs7003804	C	T	0.0175	-0.0019	0.0245	0.0005	-0.011	0.0226	0.0034	0.0032	0.0034	0.0032	0.0032	0.0206	2.45e-07	0.5583	5.41e-13	0.8756	0.0006999	0.2729
rs7132502	A	G	-0.0019	-0.0127	-0.0056	-0.0144	0.0001	0.0016	0.0026	0.0025	0.0026	0.0025	0.0025	0.0162	0.4602	2.63e-07	0.03073	4.98e-09	0.9657	0.919
rs7240405	G	A	0.1065	-0.0025	0.0928	0.024	0.0069	-0.0457	0.0033	0.0031	0.0033	0.0031	0.0031	0.0217	1e-200	0.4205	1.53e-178	1.63e-14	0.0273	0.03493
rs72631343	G	C	0.0073	-0.0385	0.0043	-0.0424	-0.0096	0.0125	0.0037	0.0036	0.0037	0.0036	0.0036	0.0245	0.04995	3.43e-27	0.2433	9.15e-33	0.006866	0.6086
rs72729610	G	A	-0.0166	-0.013	-0.0099	-0.0193	-0.0119	0.0095	0.0034	0.0032	0.0034	0.0032	0.0032	0.0228	1.02e-06	6.27e-05	0.003283	2.62e-09	0.0002398	0.6753
rs72791146	A	C	-0.0226	-0.0035	-0.0269	-0.0035	0.0293	0.002	0.0053	0.0051	0.0053	0.0051	0.0051	0.0303	2.45e-05	0.4926	4.57e-07	0.4879	9.53e-09	0.9485
rs7292	A	G	-0.0064	0.0039	-0.0096	0.0028	0.0134	-0.0027	0.0025	0.0024	0.0025	0.0024	0.0024	0.0153	0.01024	0.1055	0.0001164	0.2463	1.68e-08	0.8591
rs7314406	T	A	0.0177	0.0062	0.0181	0.0087	0.0034	-0.0279	0.0026	0.0025	0.0026	0.0025	0.0025	0.0166	9.42e-12	0.01296	2.39e-12	0.0004671	0.1686	0.09303
rs7337877	C	T	0.0157	0.0048	0.0143	0.0043	-0.0022	-0.0077	0.0025	0.0024	0.0025	0.0024	0.0024	0.0157	6.66e-10	0.04853	1.49e-08	0.07618	0.3534	0.6251
rs73579379	A	G	0.0129	-0.0156	0.01	-0.0168	-0.028	0.0044	0.0036	0.0034	0.0036	0.0034	0.0034	0.0248	0.000351	5.51e-06	0.005077	1.04e-06	3.7e-16	0.8601
rs73667430	T	C	-0.0658	0.0174	-0.0823	0.0043	0.0613	-0.0091	0.009	0.0086	0.009	0.0086	0.0086	0.0448	3.17e-13	0.0432	6.37e-20	0.6204	1.03e-12	0.8384
rs737337	C	T	-0.0691	0.0011	-0.0655	-0.0144	0.002	0.0166	0.0045	0.0044	0.0045	0.0043	0.0043	0.0241	4.51e-52	0.7933	3.02e-47	0.0008777	0.6419	0.4905
rs74543191	A	G	0.0073	0.0269	0.006	0.0312	0.0131	-0.0232	0.0058	0.0056	0.0058	0.0056	0.0056	0.0456	0.2116	1.33e-06	0.303	2.03e-08	0.01788	0.6106
rs74920406	T	C	0.0028	-0.0413	-0.007	-0.0359	0.0042	0.0496	0.0061	0.0058	0.0061	0.0058	0.0058	0.0504	0.6467	1.24e-12	0.246	6.46e-10	0.4666	0.3244
rs75246752	C	G	0.0617	0.0147	0.0624	0.0257	0.034	0.2153	0.0113	0.0108	0.0112	0.0108	0.0108	0.1216	4.57e-08	0.1736	2.98e-08	0.0171	0.001611	0.07661
rs756145	A	G	-0.0087	0.0032	-0.0146	0.002	0.0154	-0.0003	0.0027	0.0026	0.0027	0.0026	0.0026	0.0165	0.00138	0.2099	7.2e-08	0.4447	2.57e-09	0.9857
rs75816342	A	G	-0.0067	0.036	-0.0046	0.0296	0.003	0.0419	0.0054	0.0052	0.0054	0.0052	0.0052	0.0346	0.2154	3.63e-12	0.3903	1.04e-08	0.5605	0.2267
rs76272805	A	G	-0.0316	-0.0356	-0.0113	-0.0456	-0.058	0.0029	0.0058	0.0055	0.0058	0.0055	0.0055	0.0452	4.73e-08	1.16e-10	0.0495	1.37e-16	7.3e-26	0.9488
rs7631792	T	C	-0.0136	-0.0123	-0.0132	-0.0144	-0.0017	-0.0062	0.0025	0.0024	0.0025	0.0024	0.0024	0.0153	5.07e-08	2.75e-07	1.33e-07	1.85e-09	0.4665	0.6841
rs7640978	T	C	0.0016	-0.039	-0.0002	-0.0405	-0.0046	-0.0201	0.0043	0.0041	0.0043	0.0041	0.0041	0.0274	0.7207	5.45e-21	0.9562	1.39e-22	0.2685	0.4643
rs76786359	G	A	0.0153	0.0524	0.0029	0.0537	0.0493	0.1769	0.0083	0.008	0.0083	0.008	0.008	0.0786	0.0669	5.62e-11	0.7313	1.65e-11	6.29e-10	0.02433
rs77342729	G	A	-0.0319	0.0099	-0.0382	0.0012	0.0389	0.0326	0.0073	0.007	0.0073	0.007	0.007	0.0705	1.25e-05	0.1561	1.56e-07	0.8591	2.42e-08	0.6437
rs7752556	A	G	0.0035	0.015	0.001	0.0159	0.0119	0.002	0.0028	0.0027	0.0028	0.0027	0.0027	0.0179	0.2177	2.54e-08	0.7297	3.32e-09	1.01e-05	0.9115
rs77960347	G	A	0.3634	-0.0013	0.3132	0.0941	0.0371	0.0937	0.0109	0.0104	0.0109	0.0104	0.0104	0.0837	1e-200	0.8982	8.86e-183	1.65e-19	0.0003713	0.2629
rs7807404	C	T	-0.0012	-0.0239	-0.0059	-0.0217	0.0173	-0.0125	0.0044	0.0042	0.0044	0.0042	0.0042	0.0262	0.7814	1.35e-08	0.1791	2.4e-07	3.9e-05	0.634
rs78173576	G	T	0.0038	-0.0445	0.0153	-0.0407	-0.0152	0.1084	0.0068	0.0065	0.0067	0.0064	0.0064	0.0575	0.5768	5.55e-12	0.02291	2.82e-10	0.01873	0.05943
rs7817574	C	T	0.0402	-0.0155	0.0386	-0.0037	-0.0145	-0.0247	0.0032	0.0031	0.0032	0.0031	0.0031	0.0236	1.15e-35	4.9e-07	3.14e-33	0.2245	2.6e-06	0.2952
rs78425119	A	G	-0.0144	0.0637	-0.0171	0.0612	0.0372	-0.0104	0.005	0.0048	0.005	0.0048	0.0048	0.0338	0.003967	1.15e-40	0.0005898	9.32e-38	5.68e-15	0.7591
rs78946096	G	A	-0.0168	-0.044	-0.0229	-0.0457	0.0067	0.0128	0.0054	0.0052	0.0054	0.0052	0.0052	0.0462	0.001861	1.72e-17	2.25e-05	9.33e-19	0.1945	0.7813
rs7920112	C	T	0.0083	0.0092	0.0157	0.0119	0.0109	-0.0103	0.0025	0.0024	0.0025	0.0024	0.0024	0.0163	0.001001	0.0001393	4.49e-10	7.78e-07	6.31e-06	0.5262
rs79293855	A	G	0.0402	-0.0187	0.0506	-0.01	-0.0532	0.0266	0.0071	0.0068	0.0071	0.0068	0.0068	0.045	1.57e-08	0.005991	9.66e-13	0.1396	4.62e-15	0.5553
rs7941534	G	A	0.0176	-0.0051	0.0205	-0.0041	-0.0226	-0.0187	0.0031	0.0029	0.003	0.0029	0.0029	0.019	9.23e-09	0.07939	1.76e-11	0.1601	8.36e-15	0.3258
rs79561207	A	C	-0.0171	0.0075	-0.0241	0.0048	0.0314	0.034	0.0042	0.0041	0.0042	0.0041	0.0041	0.0279	5.75e-05	0.06642	1.26e-08	0.2357	1e-14	0.2223
rs79634051	C	G	0.0317	-0.0276	0.044	-0.0166	-0.0453	0.1231	0.0076	0.0073	0.0076	0.0073	0.0073	0.0662	3.08e-05	0.0001549	6.61e-09	0.02213	4.61e-10	0.06288
rs7965883	G	A	-0.0172	-0.0008	-0.0213	-0.0039	0.0131	0.0128	0.0032	0.0031	0.0032	0.0031	0.0031	0.0204	1.01e-07	0.7898	4e-11	0.2018	2.25e-05	0.5316
rs7980570	T	C	0.0172	-0.0106	0.0205	-0.0084	-0.0148	0.0037	0.0026	0.0025	0.0026	0.0025	0.0025	0.0162	4.99e-11	2.51e-05	5.25e-15	0.0008107	3.67e-09	0.8178
rs8029952	C	T	0.0161	-0.0087	0.0104	-0.0061	0.0109	0.006	0.0027	0.0026	0.0027	0.0026	0.0026	0.0164	2.13e-09	0.0007799	0.0001009	0.01839	2.28e-05	0.7135
rs8082188	T	C	0.0034	0.0153	0.0033	0.017	0.0125	0.0027	0.0027	0.0026	0.0027	0.0026	0.0026	0.0173	0.2087	3e-09	0.2128	3.38e-11	1.25e-06	0.8764
rs8088001	G	T	0.0176	0.003	0.0219	0.0038	-0.027	0.0262	0.0047	0.0045	0.0047	0.0045	0.0045	0.0285	0.0001722	0.4982	2.78e-06	0.3949	1.6e-09	0.3575
rs9323533	G	A	-0.0076	0.0221	-0.0054	0.0172	-0.0002	-0.0045	0.0025	0.0024	0.0025	0.0024	0.0024	0.0156	0.002324	2.48e-20	0.02993	5.6e-13	0.9464	0.7717
rs9390698	A	G	0.006	0.0144	0.0067	0.0129	-0.0017	-0.0058	0.0025	0.0024	0.0025	0.0024	0.0024	0.0154	0.01657	2.06e-09	0.007586	7.7e-08	0.4816	0.7077
rs9427104	T	C	0.0186	-0.0017	0.0085	-0.0022	0.0053	-0.0183	0.0025	0.0024	0.0025	0.0024	0.0024	0.0153	1.09e-13	0.4751	0.0006525	0.3462	0.02723	0.2294
rs954090	G	A	0.0161	-0.0039	0.0138	-0.0023	-0.0086	-0.0102	0.0027	0.0025	0.0027	0.0025	0.0025	0.0161	1.55e-09	0.1279	1.88e-07	0.3709	0.0007001	0.5257
rs9556403	G	A	-0.0051	-0.0079	-0.0022	-0.0032	0.0153	-0.0053	0.0026	0.0025	0.0026	0.0025	0.0025	0.0159	0.05167	0.001501	0.397	0.1967	9.55e-10	0.74
rs976002	G	A	0.0276	0.0268	0.0197	0.0313	0.0154	-0.0241	0.0029	0.0028	0.0029	0.0028	0.0028	0.028	1.57e-21	4.07e-22	9.08e-12	9.84e-30	2.26e-08	0.3891
rs9964696	G	T	-0.0182	-0.0033	-0.0158	-0.006	0.0022	-0.0087	0.0029	0.0028	0.0029	0.0028	0.0028	0.017	3.66e-10	0.2291	5.04e-08	0.03154	0.4309	0.6102
rs9976784	A	G	-0.0207	-0.001	-0.0194	-0.0083	0.0054	-0.0107	0.0031	0.003	0.0031	0.003	0.003	0.0191	4.08e-11	0.7421	5.8e-10	0.005785	0.07303	0.5734
rs9980195	C	T	-0.0222	0.008	-0.02	0.0049	-0.0013	0.0043	0.0025	0.0024	0.0025	0.0024	0.0024	0.0157	9.14e-19	0.0009175	1.57e-15	0.03956	0.5867	0.7832

## Sheet: Sheet8
Supplementary table 9. Associations of apolipoprotein A1, apolipoprotein B, HDL-cholesterol, LDL-cholesterol, and triglycerides with periodontitis in multivariable Mendelian randomization analysis.
Exposure	Methods	nSNP	Beta	SE	OR (95%CI)	P-value	P-value for Global Test in MR-PRESSO	P-value for Distortion Test in MR-PRESSO	F-statistic
ApoA1	MVMR-IVW	181	-0.33	0.35	0.72(0.36-1.41)	0.34			0.645261
	MVMR-Egger	181	-0.262	0.392	0.770(0.357-1.659)	0.505
	MVMR-median	181	-0.1381	0.422922	0.871(0.380-1.995)	0.744018
	MVMR-robust	181	-0.331982	0.437042	0.718(0.305-1.690)	0.447486
	MVMR-PRESSO (raw)	181	-0.334524	0.346576	0.716(0.363-1.412)	0.335756	0.9576	NA
	MVMR-PRESSO (Outlier-corrected)	181	NA	NA	NA	NA
ApoB	MVMR-IVW	181	0.69	0.55	1.99(0.68-5.86)	0.21			0.365389
	MVMR-Egger	181	0.755	0.613	2.128(0.640-7.074)	0.218
	MVMR-median	181	0.897662	0.517424	2.454(0.890-6.765)	0.0827644
	MVMR-robust	181	0.744725	0.663122	2.106(0.574-7.725)	0.261412
	MVMR-PRESSO (raw)	181	0.689555	0.550325	1.993(0.678-5.860)	0.211869	0.9576	NA
	MVMR-PRESSO (Outlier-corrected)	181	NA	NA	NA	NA
HDL-C	MVMR-IVW	181	0.32	0.36	1.38(0.68-2.81)	0.37			0.716072
	MVMR-Egger	181	0.319	0.4	1.376(0.628-3.013)	0.425
	MVMR-median	181	0.0885987	0.440945	1.093(0.460-2.593)	0.840754
	MVMR-robust	181	0.302997	0.433489	1.354(0.579-3.167)	0.484569
	MVMR-PRESSO (raw)	181	0.322402	0.361887	1.380(0.679-2.806)	0.374203	0.9576	NA
	MVMR-PRESSO (Outlier-corrected)	181	NA	NA	NA	NA
LDL-C	MVMR-IVW	181	-0.56	0.54	0.57(0.20-1.66)	0.3			0.364936
	MVMR-Egger	181	-0.622	0.604	0.537(0.164-1.754)	0.303
	MVMR-median	181	-0.837202	0.519807	0.433(0.156-1.199)	0.107267
	MVMR-robust	181	-0.618653	0.637559	0.539(0.154-1.879)	0.331874
	MVMR-PRESSO (raw)	181	-0.559946	0.542798	0.571(0.197-1.655)	0.303679	0.9576	NA
	MVMR-PRESSO (Outlier-corrected)	181	NA	NA	NA	NA
TG	MVMR-IVW	181	-0.06	0.16	0.94(0.69-1.29)	0.71			1.33122
	MVMR-Egger	181	-0.083	0.178	0.920(0.649-1.305)	0.64
	MVMR-median	181	-0.0913012	0.23508	0.913(0.576-1.447)	0.697732
	MVMR-robust	181	-0.0736216	0.170718	0.929(0.665-1.298)	0.666289
	MVMR-PRESSO (raw)	181	-0.0591303	0.158967	0.943(0.690-1.287)	0.710365	0.9576	NA
	MVMR-PRESSO (Outlier-corrected)	181	NA	NA	NA	NA
